# Supplementary material for: Metabolomic Profiling of Blood Plasma in Females with Hyperplasia and Endometrial Cancer
Source: Metabolites. 2024 Feb 6;14(2):109. doi: 10.3390/metabo14020109 (PMC10890097; doi:10.3390/metabo14020109)
Supplement: Supplementary file 1 [file metabolites-14-00109-s001.zip]

Archive with 2 entries (2 files):
- Supplemantary data Table S1.pdf
- Supplemantary data Table S2.xlsx
