# Supplementary material for: Metabolomic Profiling of Blood Plasma in Females with Hyperplasia and Endometrial Cancer
Source: Metabolites. 2024 Feb 6;14(2):109. doi: 10.3390/metabo14020109 (PMC10890097; doi:10.3390/metabo14020109)
Supplement: Supplementary file 1 [file metabolites-14-00109-s001.zip › Supplemantary data Table S2.xlsx]

## Sheet: G9882_Raw data
Table S1: Raw data of of women with Hyperplasia (H), Endometrial Cancer (CA) and healthy control (C)
Compound	RT	Mass	C_1	C_2	C_3	C_4	C_5	C_6	C_7	C_8	C_9	C_10	C_11	C_12	C_13	C_14	C_15	C_16	C_17	C_18	C_19	CA_1	CA_2	CA_3	CA_4	CA_5	CA_6	CA_7	CA_8	CA_9	CA_10	CA_11	CA_12	CA_13	CA_14	CA_15	CA_16	CA_17	CA_18	CA_19	CA_20	H_1	H_2	H_3	H_4	H_5	H_6	H_7	H_8
0.82_202.0613n	0.819583	247.032	570.533	75.3208	394.952	45.7123	277.28	765.866	158.408	98.3401	89.6034	138.311	260.031	67.1415	912.08	58.8118	47.5103	127.294	853.395	1449.54	160.834	92.4759	175.508	665.693	470.173	1014.2	237.141	1411.33	97.9599	574.089	63.6083	419.458	520.086	375.492	93.5551	605.451	87.3814	958.546	203.686	983.702	1137.68	71.2521	87.3513	732.743	97.5747	255.746	683.845	1530.21	2096.79
0.82_392.0559n	0.819583	219.017	4952.71	37.9275	2160.32	44.7045	138.221	7573.9	164.228	62.9735	59.7771	155.193	108.343	100.417	5769.95	31.4872	106.099	123.858	6439.79	9280.98	94.1193	48.1946	388.052	3026.42	1413.05	6198.24	376.623	10379.9	62.7298	3470.5	60.3495	3756.38	1699.91	2076.83	238.084	2233.2	141.828	8431.71	295.834	8092.97	8285.61	226.414	88.1583	3415.38	70.4771	157.352	5402.7	11798.4	13390.1
0.82_365.5143n	0.819583	429.53	372.448		47.73			663.732	0.00386403						167.666				249.919	711.607			3.14348	40.0212	15.7377	271.983	1.06046	729.692	0.0131269	34.9238		178.356	20.4811	15.2988		29.6679		342.022	0.055417	252.968	309.231	0.0361703		32.0106			280.995	461.768	771.829
0.97_286.0735n	0.97385	331.045	59.7309	17.2905	27.1426	10.0918	57.3305	109.385	14.4031	25.8632	119.751	603.58	211.39	477.127	67383.4	12.0408	369.98	397.027	92561.1	153722	187.448	34.839	339.78	5153.97	6373.38	109386	2736.71	145473	140.653	8180.7	102.496	89626.8	2699.24	2404.7	437.652	60864.7	656.009	93744	917.95	87421.1	94585.5	327.827	123.718	7424.87	169.553	275.176	89559.8	95716.7	155715
0.99_680.0158n	0.991033	362.997	7.99648	44.3805	37.9463	14.2063	397.745	86.0455	132.64	39.5257	69.8919	97.1032	315.358	26.3777	3751.04	18.5637	20.1077	103.779	3308.37	5064.96	159.714	41.7821	77.3074	459.798	562.567	2898.91	245.906	4466.66	59.2023	607.52	23.6676	2543.1	273.832	145.071	32.7464	4226.68	54.2471	2615.28	163.803	2394.44	3524.91	34.8969	47.5549	563.921	66.8453	359.128	2893.28	3332.43	5065.13
0.82_434.0944n	0.819583	399.081	3282.92		691.716		15.1759	5652.32	11.1248		1.7427	11.5616	4.30688	8.06562	2379.69		14.5701	7.00684	3595.19	8261.36	0.684678		81.256	1263.5	571.056	3419.77	72.6746	6192.08		1558.25		2807.21	657.169	873.163	42.7744	1113.39	18.782	4512.63	26.8072	4993.99	4841.36	43.2128		1228.24			2894.5	7404.09	10259.2
0.82_602.0811n	0.819583	313.039	996.741		218.456		0.0538777	1794.15							725.501				941.884	1997.52			24.5461	376.448	125.36	881.548	3.98692	1883.92		379.502		651.468	168.439	202.718	4.93798	238.585		903.924		990.767	1006.81	0.224502		378.101		0.0183371	898.25	1316.57	2312.49
15.90_846.4685n	15.8975	435.233	29406.4	35161.7	33021.7	24984.9	53750	43950.6	45415.5	35337.5	36702.7	40481.1	53242.1	26344.6	35386.6	27435	20905.9	41725.9	32232.4	56012.1	46446.5	33618.5	39085.6	43288.1	50665.6	31150	47034.2	47132.1	37386.3	35689	29654.4	23653.1	48627.1	25623.8	26990.7	52076.8	27080.2	26853.8	44769	21744.4	33645	21867.3	35349.2	43799.9	39009.2	53643.3	28444.8	32490.4	50947.7
16.45_925.5811n	16.4464	890.567	7667.85	8554.08	9071.12	6032.99	16738.3	14784.3	14049.1	9044.47	10173.8	11160.7	16109	6073.27	9177.21	6715.38	5616.22	12184.3	8206.56	17597.2	14037.2	8206.39	10887	12524.9	15450.2	7290.46	14113.1	13757.4	9960.25	9813.84	7403.79	6159.39	14720.6	6275.29	6994.96	16142.6	6211.69	6182.39	13157	6036.5	8515.08	4993.33	9519.91	12442.8	10070.9	16603.8	6423.23	8489.6	15596.2
17.26_540.9124n	17.2582	585.884	3401.93	2896.13	3179.81	2036.26	4879.04	6127.39	3902.94	3334.05	3360.36	3976.7	4851.14	2179.61	3542.51	2551.92	1948.56	4038.71	2884.1	4382.53	3739.39	3186.86	3628.66	3768.97	5115.6	2670.72	3543.38	4443.39	3546.25	3148.7	2478.5	2351.61	3963.96	2513.56	2474.93	5203.1	2296.67	2919.83	4025.78	2309.47	3203	2014.77	3299.53	4124.46	3615.05	4012.03	2416.76	2857.53	4670.89
18.11_679.9650n	18.1101	644.951	783.642	923.858	1218.71	828.065	1193.3	1013.97	1130.83	1044.08	1245.94	1134.1	1562.19	798.696	983.266	608.017	681.42	1404.9	918.992	821.056	1214.05	841.937	1270.97	1323.18	1232.04	820.036	1083.75	1232.56	1240.74	970.142	1008.78	786.186	1697.37	668.328	1021.32	1484.88	1048.8	795.342	1350.31	558.669	1053.62	532.045	1086.05	1411.24	1378.61	1152.73	836.618	780.702	1208.4
16.45_494.8043n	16.4464	539.775	134.713	122.12	109.176	137.633	158.49	397.292	169.329	194.189	196.416	161.178	205.021	116.349	149.459	128.646	62.8808	206.597	226.293	373.372	199.928	79.8787	146.646	169.656	250.693	177.063	226.954	135.259	210.058	129.952	82.3408	63.2911	329.384	142.169	124.104	247.841	99.3089	126.171	320.297	211.222	121.647	149.33	191.087	250.018	181.964	208.473	116.563	158.927	345.319
8.70_796.3652n	8.70015	841.336	1425.79	1991.96	2030.9	1733.63	4266.72	3149.63	3401.15	1967.19	2291.46	2899.79	4350.94	1889.83	2214.03	1464.82	1829.83	2998.51	1859.52	4100.65	3484.5	1743.18	2851.66	2830.04	4511.43	1935.09	3866.37	3726.95	2247.64	2062.39	1516.9	1841.39	3969.82	1710.9	1370.36	4275.91	1312.52	1519.7	3660.39	1664.4	1863.62	1576.46	2046.28	3264.26	2392.54	4677.1	1510.75	1798.59	4067.71
8.70_674.1863n	8.70015	639.172	320.45	18.9608	51.1674	628.482	1594.22	1297.69	1383.68	32.2699	195.346	1093.08	1582.27	699.611	49.9757	14.8642	599.821	1161.59	9.9546	1686.67	1342.14	110.503	1113.45	1124.76	1555.78	14.7183	1459.3	1478.01	826.098	790.376	14.6058	662.181	1466.75	632.435	493.342	1613.24	9.04327	13.5959	1339.83	563.934	13.2265	520.405	11.8902	1266.39	939.306	1774.78	506.651	149.967	1489.21
11.42_806.3163n	11.4211	415.156	6575.06	8423.02	7892.86	7887.9	16055.6	14402.1	14266.6	8283.63	9401.67	12906.6	16341.4	8298.48	8788.74	5545.77	7394.52	13399.9	6888.52	16116.7	14684.3	8151.12	12537.5	13388.8	16067.1	6990.64	15245.6	14735.4	10955.1	10518.1	6271.57	7846.94	15322.4	8024.52	8182.19	15999	5946.86	5446.1	14621.7	7089.03	7980.97	7142.71	8670.11	13693.2	11168.4	16636.6	8326.25	8065.56	15996.8
8.70_854.3185n	8.70015	450.148	1195.64	1819.6	1829.03	1531.96	4540.01	3220.3	3393.01	1815.87	2219.91	2720.42	4296.24	1812.86	1970.07	1264.72	1484.56	2878.2	1649.23	4428.42	3518.37	1609.16	2754.85	3004.69	4270.78	1673.25	3668.74	3500	2450.07	2164.27	1235.92	1604.29	3805.43	1543.03	1391.69	4307.61	1148.82	1263.51	3593.13	1450.16	1671.64	1264.66	1805.55	3275.89	2355.91	4706.34	1338.49	1653.22	4208.49
8.70_638.1490n	8.70015	331.073	617.555	916.054	975.33	2358.57	5552.15	4298.37	4463.91	930.985	1782.67	3734.19	5468.17	2649.11	1063.43	689.411	2158.71	3972.56	870.203	5690.8	4531.31	1312.01	3762.43	4069.65	5304.13	840.713	4689.61	4767.27	3406.84	3091.4	665.083	2277.17	4886.66	2403.94	2141.79	5455.56	621.911	674.351	4543.49	2071.41	858.644	2145.91	881.375	4336.69	3298.94	5877.18	2213.74	1510.91	5305.47
0.82_479.1141n	0.819583	262.546	2142.24	16.1493	241.346	6.69698	64.3628	3695.96	28.4377	21.8099	21.024	26.855	69.2899	7.04463	629.119	4.3998	8.83517	24.5725	913.054	2206.75	47.2765	13.7888	15.648	177.107	77.5392	882.684	44.3696	2071.58	23.6202	158.876	4.62222	721.958	92.9694	96.1592		147.34		989.514	31.3266	1180.96	906.353	1.73598	19.5521	188.93	19.4426	65.8409	882.813	1468.61	2750.93
14.42_638.3554n	14.4168	603.342	34531.7	42649.4	40367.1	31521.3	45430.1	47457.1	47714.8	41922.9	44310.1	49092.9	45872.6	33087.5	43584.4	32767.3	27642.9	48785	37379.7	45987.4	48574.9	40269.6	47015.1	49451.8	47417.3	37774.1	49176.1	48687.7	44555.5	43511.6	34171.6	30115.5	48635.6	32722.2	33957.9	46674	33937.4	31152.4	49679.4	28845.5	41592.9	27587	42286.3	49880.3	45258.9	46256.3	35231.3	39840	46955.4
16.46_1000.6135n	16.4636	965.6	7223.25	9813.32	9532.51	6782.49	19456.5	15256.9	15774.4	9533.23	11178.6	12528.9	19259.4	7394.6	10502.9	7713.08	6427.41	12871.3	8454.28	19171.6	15726.6	9017.62	11863.9	13117.1	18844	7638.06	16702.3	15132.3	11958.1	10258.1	7510.18	6943.63	17245.8	7125.9	7815.6	18698.5	7166.02	7666.93	15154.8	5785.4	9171.98	5840.83	10512.5	14221.4	10997	19375.9	7748.08	8204.53	18165
16.46_894.6134n	16.4636	939.585	51051.4	69159.4	65231.8	50471.5	121664	96428.7	100820	67506.2	77945.3	84389.5	119503	54761.8	74099.9	54212.1	46839.8	89814.3	55196.2	124691	101835	61805.3	83582.5	95413.5	119238	53618.7	107430	100698	76312.5	73186	51791.3	49346	107390	52756.8	54787.5	119909	51221.3	52570.4	99859.2	45355	64147.2	43704.8	72233	97549.3	77437.4	125524	57705.9	57897.6	112805
0.80_583.0459n	0.802433	548.032	647.72	1.10159	109.889	1.49781	7.19096	1328.88	5.33565	2.50487	1.84629	3.02964	3.71941	1.30085	378.144	0.810928	0.00119355	3.96828	517	1224.64	5.46458	1.17752	6.13318	143.963	73.1581	600.486	8.94761	1560.86	4.81899	166.47	2.07473	517.394	94.6665	75.8268	3.57507	115.606	0.590301	594.385	8.13389	480.78	598.793	3.4098	1.25133	177.817	0.562533	3.85557	501.754	874.556	1758.66
0.64_581.8336n	0.636717	302.915	253.35	424.343	346.831	275.76	829.846	481.253	628.95	411.766	446.191	521.202	830.043	244.624	400.743	304.309	220.092	559.247	402.285	936.76	651.908	425.861	521.757	549.552	658.756	397.478	665.75	742.812	462.712	409.482	353.287	364.267	693.373	282.292	281.359	726.962	294.026	324.696	593.373	290.932	423.322	219.701	438.246	527.598	466.972	775.472	327.463	373.712	917.877
0.64_755.7255n	0.636717	400.852	55.8551	150.148	127.602	60.5951	306.574	168.411	267.831	163.17	185.894	216.93	344.555	60.3981	201.233	88.4206	55.0488	223.073	225.77	510.179	272.692	129.934	224.64	268.14	268.306	200.389	339.956	452.942	148.736	159.21	124.579	240.532	304.281	79.8816	82.166	350.85	88.1797	147.197	267.445	138.735	222.566	57.0612	156.094	192.627	167.488	280.938	196.773	179.721	469.908
0.64_789.7121n	0.636717	417.845	79.7595	135.168	119.889	76.5947	331.348	174.186	229.09	122.563	177.136	174.895	327.722	60.1975	152.237	89.6527	38.8496	186.549	186.095	472.045	260.894	131.673	183.926	203.783	256.582	173.365	275.759	421.437	169.435	136.501	123.435	224.838	275.206	63.5391	78.6687	283.256	92.6912	128.922	230.544	139.361	191.891	39.402	131.449	167.724	173.901	285.747	149.897	162.592	444.458
0.64_685.7434n	0.636717	365.861	76.9948	175.152	143.024	118.829	290.659	171.173	292.628	171.016	192.802	227.749	321.153	112.035	159.255	111.38	96.341	226.666	169.968	398.152	276.939	159.707	206.069	254.347	286.965	188.418	357.369	376.403	177.723	200.2	132.034	221.467	296.923	135.411	111.298	307.865	117.775	146.953	276.261	155.654	169.631	101.41	179.292	237.15	204.945	275.469	179.193	169.978	415.441
0.65_763.7300n	0.65385	404.854	40.7974	119.265	103.319	70.0769	301.83	176.117	237.874	119.543	152.409	178.926	327.507	77.6441	195.248	91.4967	51.3736	187.956	233.388	555.554	237.596	126.366	214.354	211.882	243.323	234.637	306.211	487.683	150.377	166.738	87.0891	223.372	256.655	83.0701	78.0962	325.662	91.5219	169.204	231.607	157.215	218.45	37.9704	141.645	166.015	161.161	273.104	193.259	207.178	592.79
0.65_819.6963n	0.65385	421.846	131.485	156.697	153.417	87.8753	374.553	292.459	306.591	166.192	210.84	232.973	363.046	107.447	204.257	110.246	64.4793	254.553	270.819	688.283	310.941	156.557	228.087	289.503	322.165	241.715	368.653	580.338	192.218	191.35	121.252	358.373	330.001	99.8392	94.6965	342.215	101.166	210.132	272.112	252.718	257.599	61.4739	188.129	236.849	200.885	332.713	272.461	249.572	713.287
0.65_1045.6340n	0.65385	534.815					5.83215	9.84933	11.4004	11.5688	3.67795	26.7747	25.3878		28.7983			2.98682	84.8872	332.323	14.3556		25.5682	21.2508	15.728	123.802	43.1235	370.721	3.43222	17.7999		274.098	19.541			54.8306	21.8647	87.6201	13.7264	108.434	102.309		1.6355	31.9673			139.314	98.1839	398.471
0.65_1359.5984n	0.65385	702.788										4.63007			4.70508				45.1868	215.659						101.205		249.623				324.01						230.914		76.4162	59.5267			23.2914			91.1466	961.13	272.807
0.65_348.3850n	0.65385	393.356		1.79733			8.84615	6.44072	13.2175	3.74106	5.30765	6.01038	26.4233		20.0003			4.48698	47.0194	130.8	8.80309	2.28853		8.46861	12.845	51.8248	28.4452	110.867	2.34966	5.24208		57.2254	17.0421		3.75874	16.6769		39.5774	7.7666	49.9162	36.7814		2.64606			8.93692	50.9305	34.5153	121.053
0.71_787.7301n	0.705283	416.854	103.175	183.791	216.041	124.361	455.486	253.674	425.328	206.297	230.4	312.548	427.129	131.166	229.522	93.4999	75.1129	310.154	252.15	565.831	381.344	176.803	279.487	359.646	423.734	240.233	448.232	536.327	232.14	269.277	130.659	277.909	428.354	115.492	136.796	500.69	135.97	161.04	380.094	168.555	264.221	89.4665	203.391	310.78	246.133	387.97	199.197	219.029	551.058
0.71_611.8582n	0.705283	576.844	461.419	2.8139	542.712	26.204	55.88	694.935	225.645	80.1553	13.6364	141.65	82.476	100.835	1520.07	2.68856	70.756	131.022	1432.66	2496.79	53.3975	5.06892	124.029	795.987	468.159	1536.79	412.541	2117.42	31.2612	879.309	5.54647	1055.47	519.951	414.908	62.7408	1732.8	116.496	1165.82	297.368	970.149	1565.56	60.0356	29.024	953.931	51.8605	89.6479	1149.05	1359.6	2247.61
0.71_599.8602n	0.705283	644.831	654.916	3.42575	696.713	37.4879	56.1751	997.829	252.005	86.8707	22.7774	194.401	74.0928	169.363	2065.14		125.637	207.831	1918.79	3485.42	53.938	8.21298	162.935	1151.98	694.734	2037.63	638.406	3003.45	34.1798	1194	20.4099	1245.08	765.477	598.355	132.09	2349.09	182.442	1564.41	421.101	1311.76	2071.16	103.884	28.3052	1185.76	62.4107	110.594	1551.51	1894.46	3256.22
0.71_645.8574n	0.705283	690.829	1274.06	125.548	2458.85	200.115	280.889	1844.83	1215.77	467.853	147.997	632.709	307.462	465.628	1649.99	27.8112	343.322	629.992	1590.12	2423.84	233.032	104.775	471.956	1715.41	1386.21	1143.77	1407.24	1931.07	196.701	1820.23	119.564	1275.12	1449.73	906.118	356.864	2227.02	417.274	965.163	1058.25	926.366	1435.77	285.477	143.844	1783.85	290.802	370.113	1045.69	1169.52	2024.75
0.71_663.8716n	0.705283	628.858	4879.48		4267.92	18.2105	24.5097	6661.12	330.827	91.1435	0.0530105	133.264	19.2936	101.437	2366.08		61.1191	101.141	2798.65	5225.46	13.8722	4.38748	88.657	902.593	393.799	1953.01	297.112	3370.17	12.6062	1439.56		2420.4	482.462	467.428	49.5898	1831.18	93.8429	1747.93	249.19	2061.12	2062.78	45.2341	12.1722	1263.49	15.5341	26.0113	2177.03	2194.68	3418.95
0.71_577.8658n	0.705283	622.837	951.213	106.466	1949.44	185.076	311.578	1364.76	1061.09	434.51	134.024	619.437	286.998	414.04	1432.98	25.5594	315.478	582.84	1434.41	2183.4	228.362	89.4422	464.566	1429.95	1211.25	1061.67	1271.9	1844.07	161.261	1514.56	109.211	1248.83	1263.98	766.191	296.112	1832	421.534	874.804	906.529	814.724	1333.77	256.628	149.469	1657.61	263.347	315.172	899.728	1072.18	1917.69
0.71_551.8252n	0.705283	596.796	96.088	117.604	160.434	74.4726	245.759	188.823	280.242	144.484	136.073	185.655	220.877	77.6217	212.214	66.1956	75.4759	175.3	328.44	942.664	200.561	97.3432	187.233	279.871	289.562	328.018	311.144	946.978	133.624	175.119	63.0161	807.503	306.853	116.244	87.9815	313.437	110.108	362.106	252.436	335.032	333.912	73.8118	116.984	265.306	131.168	232.358	373.494	1263.93	1041.12
0.71_595.8842n	0.705283	560.87	3571.23	4.94421	3207.42	18.7889	26.0853	4826.89	285.793	94.8043	12.5181	138.443	36.6278	100.71	1813.51		66.178	100.312	2093.26	3651.34	22.7559	5.73112	89.0944	728.339	366.798	1478.19	319.227	2383.6	9.73522	1132.31	8.52096	1812.33	459.972	379.372	44.9245	1474.24	79.1691	1325.13	243.487	1512.89	1614.1	43.3516	6.02047	1103.71	27.6141	36.9055	1571.03	1623.58	2341.82
0.71_484.8175n	0.705283	548.833	256.558	44.8705	722.303	141.61	200.694	420.969	865.187	395.388	71.412	521.587	201.746	323.272	724.258	9.93307	221.175	419.92	864.715	1528.11	138.818	38.6459	397.226	966.592	971.638	798.643	1010.2	1658.76	93.2978	855.313	41.1324	935	972.301	521.863	208.555	1078.94	355.552	610.283	748.839	556.468	865.91	206.751	69.5778	1127.42	181.482	231.758	682.355	604.892	1829.52
0.65_737.7163n	0.65385	380.856	83.2685	140.253	97.2567	98.0144	281.076	188.899	237.172	141.523	147.089	183.706	285.163	79.133	177.884	108.516	53.0034	198.59	214.754	516.428	241.518	149.237	195.996	215.326	204.401	246.813	316.185	426.232	162.366	169.146	118.822	223.866	241.326	70.3786	84.6154	285.86	100.516	241.526	204.095	184.842	258.258	68.2907	152.901	208.637	162.78	240.301	195.297	293.66	494.354
0.62_697.7023n	0.619567	360.849	265	409.122	321.033	317.62	718.213	463.54	597.436	431.101	457.486	562.187	757.801	287.455	393.038	325.926	271.78	534.532	408.482	853.351	633.154	437.06	569.144	523.292	609.81	351.363	763.7	725.841	472.424	407.046	353.819	367.583	622.207	283.108	321.923	634.869	346.593	347.293	561.793	329.652	427.264	257.979	432.302	476.301	476.917	692.465	344.528	372.814	780.019
0.64_907.6883n	0.636717	476.833	61.756	193.961	144.162	105.948	387.592	192.345	355.659	215.167	220.395	298.717	402.176	138.811	237.103	105.689	115.397	284.619	332.581	833.574	351.412	189.982	265.196	313.654	393.761	370.972	470.651	925.312	237.598	228.882	162.964	680.694	356.696	117.249	148.386	413.636	143.026	270.688	355.586	341.789	340.101	120.916	214.339	244.188	234.66	351.925	374.307	335.914	1029.25
0.64_979.6245n	0.636717	501.81	13.8747	34.4329	25.8221	24.0306	92.4966	66.2808	87.0907	62.1529	71.8655	87.8127	130.367	26.2567	75.2471	35.3553	22.3733	75.7511	126.552	311.448	99.1142	38.0508	84.7518	88.5118	94.802	111.323	167.588	373.958	48.695	52.311	17.9881	174.909	81.0104	24.5738	17.2899	98.3122	38.3992	104.14	78.5463	113.12	128.157	11.5249	45.7039	73.0395	52.3133	94.1021	121.457	146.887	396.738
0.65_383.3740n	0.65385	428.345		2.92268			2.44472	5.72182	6.75003	1.89682			3.66452		18.3112				53.9472	154.279	6.57764	1.8187	1.68512	11.2552	2.68063	53.2415	8.91848	145.215		2.12302	2.3045	99.2827	7.78467			11.0224		43.7395	4.52061	63.9437	42.4852		1.52037	7.50927	6.6458	2.05447	50.5172	47.1785	168.179
0.65_1033.6374n	0.65385	539.808	3.39362	16.4031	31.6417	8.24728	103.305	22.5049	70.7138	30.1584	42.0884	59.2437	105.372	4.93167	50.3988	5.44901	9.53738	37.6936	115.904	390.434	89.2691	16.1609	60.843	77.7434	71.5641	100.583	172.988	361.106	24.7871	50.3371	19.3748	289.046	99.6647	7.14175	10.6038	101.978	17.7523	85.7167	65.2046	114.388	98.7712	3.68161	31.5606	79.5999	20.9284	80.9539	117.187	102.546	443.296
0.65_1099.6896n	0.65385	572.834	77.4221	3.94867	87.8954	1.48694	24.2091	143.598	22.9601	24.1641	3.84085	45.1092	13.3777	6.77271	118.42			10.1877	219.96	817.082	6.14511		29.9926	35.8353	48.585	291.944	60.1248	868.976	1.83957	55.9591		1133.54	43.5698	11.7966		99.5831	20.7102	201.036	26.8846	312.927	199.391	1.38495	4.88394	99.0083		9.59045	337.205	256.085	924.177
0.71_1369.6954n	0.705283	696.846	5892.46	3.23804	4847.44	8.76654	9.21661	7811.84	226.255	62.0398	0.000802181	69.9046	11.2261	80.3121	2431.66		28.7809	61.0815	2978.72	5409.27	6.77265		36.2674	724.977	286.924	1958.06	193.05	3308.18	7.65506	1284.84	5.63813	2608.02	359.368	387.964	25.1245	1640.55	49.9517	1843.11	181.163	2277.21	2115.94	30.2833	7.0455	1177.59	17.8577	13.2602	2385.14	2289.11	3310.32
0.71_1379.6608n	0.705283	712.82	607.652	2.5107	630.054	15.0444	15.8135	933.212	132.643	54.6421		106.364	22.9952	77.4018	1950.55		57.8183	80.7492	1906.26	3447	20.3113		69.6022	821.15	365.63	1950.65	300.662	2802.05	11.0705	1001.26	2.44115	1233.93	436.243	408.751	40.7084	1946.9	78.7069	1664	199.132	1338.55	1992.58	41.581	5.61646	1003.71	20.8722	28.6261	1579.94	1971.4	2904.74
0.71_1435.5601n	0.705283	740.769	113.501	20.5873	252.204	64.1082	65.0168	138.4	319.611	156.278	38.401	218.363	72.6862	142.94	372.517		113.133	205.166	315.691	556.052	58.5318	21.5072	172.408	463.646	402.241	323.978	402.94	483.822	57.6331	400.086	27.0531	170.528	440.418	232.75	108.022	599.173	145.654	203.889	309.076	136.026	410.257	97.5374	35.6016	407.329	84.3612	87.4618	163.052	257.187	517.595
0.71_1505.6693n	0.705283	764.833	7050.53		5594.41	3.30648	5.1256	9730.17	229.746	46.3722		75.175	0.742102	59.0431	2719.95		42.4021	58.1116	3438.86	6622.31	5.00666		55.9389	740.689	287.632	2157.26	184.293	3867.74	4.79326	1345.03		3167.61	372.022	363.851	18.4694	1708.95	60.1326	1925.87	180.335	2683.69	2304.04	27.2977	1.56549	1191.53	9.76376	12.9473	2755.55	2342.88	3820.18
0.71_1571.5446n	0.705283	808.762	256.048	10.5206	387.339	42.6363	33.2721	414.867	281.988	124.475	13.8535	178.976	43.1613	115.318	596.894		83.0331	157.373	527.102	1023.46	36.8749	9.73776	132.484	508.446	409.178	651.714	403.338	870.865	24.8152	504.221	15.2186	272.94	472.509	281.117	81.992	877.798	132.107	423.506	298.186	306.172	694.458	71.0356	20.0003	572.313	54.5261	54.762	371.121	528.457	1038.19
0.71_1677.5432n	0.705283	850.77	512.742		412.51	14.5933	6.82722	724.498	143.321	39.6076		95.5897	17.4597	56.3422	827.288		41.7236	78.8444	809.952	1698.78	3.41501		59.0494	445.62	246.111	1333.04	236.224	1870.8	11.8832	464.142		636.823	278.892	237.736	31.0854	1005.31	54.4681	839.33	147.445	486.181	1126.98	35.3713	5.33157	481.433	22.2821	29.2333	696.52	1003.03	2301.15
0.71_1745.5490n	0.705283	895.764	490.881		469.912	7.07635	4.83621	711.611	148.863	47.1763		82.6445	17.0013	49.5374	768.941		41.1214	72.7212	728.519	1442.58	12.0069		58.0197	458.605	257.773	1131.94	226.561	1626.82	6.40292	487.842		539.251	303.735	254.067	30.7379	920.05	71.6325	729.694	158.874	439.988	994.907	24.8827	5.96918	535.039	23.5853	26.988	615.515	917.841	1923.65
0.71_1897.5896n	0.705283	971.784	3764.28		1991.27	6.68921	5.55765	5951.67	116.617	24.7955		90.9557	13.8691	46.4776	785.757		31.5696	57.2646	941.574	2054.58	8.91782		48.0417	402.188	272.929	1204.74	234.288	1883.82		370.179		843.046	294.904	176.19	34.6853	893.038	60.2881	766.711	141.089	689.936	1028.57	26.2746	5.37317	417.211	15.4545	19.2993	805.15	1012.11	2153.35
0.72_575.8011n	0.722417	620.772	45.922	80.5575	123.49	69.6925	232.39	125.721	344.32	169.394	105.486	219.847	266.35	112.119	242.932	32.8074	95.6047	228.883	238.757	568.233	197.997	93.4827	208.996	376.114	363.221	308.215	458.641	603.151	102.367	226.149	72.138	309.827	364.863	150.458	79.6336	517.299	125.103	226.427	322.409	177.33	316.485	76.4442	97.6876	313.808	127.954	193.703	235.006	255	678.466
0.71_1639.5762n	0.705283	842.777	526.12	1.85416	571.177	16.6472	16.4086	756.333	174.142	48.2592	5.07552	124.303	14.253	111.316	1156.7		77.0354	111.805	989.349	1691.01	7.08607	3.71799	98.8181	832.912	471.044	1158.03	369.291	1348.42	4.27982	924.263		576.804	520.576	440.015	48.1409	1572.83	108.95	841.79	290.479	522.941	1176.73	49.2345	4.88589	991.566	20.3366	33.4333	642.695	1027.58	1635.34
0.72_1491.5983n	0.722417	768.788	467.128		459.017	26.6271	19.0467	824.196	188.219	66.488	5.63394	173.323	38.3476	109.677	838.996		97.987	148.08	924.356	2414.53	16.311	1.84836	140.633	636.896	476.865	1219.99	433.477	2197.8	16.368	529.986	7.52881	732.757	483.354	330.93	79.7152	977.947	139.514	840.8	312.032	682.723	1145.42	75.6851	17.2939	636.71	38.7268	57.951	878.314	1039.91	2604.1
0.72_1641.6469n	0.722417	832.822	8368.16		6312.2	4.64026	11.8479	11569.6	193.433	47.1217		70.8493	5.98026	62.8991	2966.44		35.7426	51.0817	3881.04	7513.6	0.655722		51.8864	754.491	279.592	2483.42	210.022	4357.41	2.24366	1305.5	0.17212	3805.25	354.223	405.64	31.1835	1804.17	61.8897	2240.51	178.897	3144.49	2589.77	30.1568	2.89401	1151.42	5.39142	12.3981	3106.3	2916.83	4321.62
0.72_1691.5611n	0.722417	868.77	472.485		481.767	8.18176	11.331	765.603	167.708	56.4124		87.4517	22.328	53.1107	830.65		37.0768	72.6571	865.124	1747.45	16.2803		64.1877	411.135	252.23	1166.69	228.941	1795.26	7.46247	451.778		683.522	245.625	214.233	38.2002	912.201	65.0794	741.282	147.343	542.937	1094.36	21.7129	6.41406	477.801	24.7911	35.2045	760.76	760.993	2023.5
0.72_1707.5323n	0.722417	876.755	390.779	2.77905	457.898	23.7205	26.1395	596.269	231.462	98.6701	7.81357	149.736	30.1809	103.103	848.86		75.3243	117.905	753.256	1429.2	24.4389	5.74435	109.189	545.017	352.614	1102.11	356.665	1416.3	19.6886	571.834	19.4484	506.998	396.363	314.242	65.7287	1061.82	120.326	732.648	253.497	454.518	1057.59	56.6223	13.5137	602.246	38.8173	47.8575	638.014	894.205	1664.71
0.72_1813.5177n	0.722417	918.757	562.4		392.392	10.4911	7.79865	892.439	138.074	26.2229	8.91577	81.9918	14.2152	42.7788	939.286		28.7473	75.1159	908.819	1971.22	11.8376		63.1303	483.5	230.388	1686.85	237.656	2540.71	9.00228	449.245	3.7356	657.52	278.765	217.017	30.6033	1074.24	61.0224	1030.99	157.644	600.079	1406.85	24.8739	5.73196	530.873	13.3593	22.7146	821.861	1243.81	2936.16
0.74_1134.7800n	0.739567	1179.75	2441.56		988.788			4526.25	54.2887	22.5002		22.7628		16.1493	1092.52		16.2376	25.9344	1385.48	3234.71			31.8244	354.059	160.419	1711.04	141.758	3057.29		390.764		1511.13	192.117	176.623	6.14978	1000.69	27.4576	1289.64	80.0523	1207.28	1493.38	3.29028		416.868		4.77147	1459.17	1651.42	3304.8
0.72_1843.5125n	0.722417	944.745	455.516		473.677	16.9468	13.5529	643.09	187.696	59.5459		127.794	27.5409	73.0923	931.655		55.7928	99.1198	866.693	1672.8	10.3502		72.3291	501.361	307.259	1322.43	312.848	1814.13	15.2116	523.94		511.121	357.89	269.152	39.5183	1107.44	76.7012	853.8	200.635	501.962	1241.69	43.0138	2.28349	577.782	24.2793	22.4849	721.126	1034.29	2068.36
0.72_1881.5203n	0.722417	963.749	573.05		434.153	3.45328		837.585	124.959	21.4134		64.7599	12.7713	40.567	819.707		32.1276	61.0164	766.07	1650.15	7.26416		40.5202	454.553	226.805	1350.52	216.693	2052.41	3.26776	438.704		546.783	272.847	208.215	33.8455	958.865	53.063	871.61	127.534	502.324	1191.49	20.8627	5.20364	508.431	13.1841	20.7155	736.452	1110.9	2307.59
0.72_1931.5118n	0.722417	988.745	644.613		405.495			1112.06	79.1346	19.5837		60.5354	5.37663	39.0179	1341.37		26.3238	45.046	1605.09	3685.35	10.4145		51.7817	414.721	239.258	2543.19	217.681	4438.79		439.904	3.02926	1363.63	264.807	193.546	25.1624	1102.56	44.4654	1802.36	126.996	1309.75	2122.82	20.8719	1.82281	449.971	8.78657	10.1245	1800.23	2201.61	4998.27
0.80_598.0626n	0.802433	311.03	673.311		109.813			1200.35							362.975				495.624	943.067				92.0032	10.7352	534.378		946.357		113.809		355.837	8.79163	37.4944	0.0205382	41.9827		526.134	0.00311612	557.982	545.581			89.0448			420.349	764.347	1225.34
0.80_1118.0586n	0.802433	571.028	187.584		12.9213			462.761		0.633586					71.1429				144.129	304.74				26.096		118.464		401.688		19.5459		130.188	4.19489	1.65583		7.85303		118.806		94.5701	178.284			27.6897			137.809	211.959	481.512
0.80_1262.0870n	0.802433	643.042	108.909					385.225							26.3801				56.2076	268.691				8.50021		91.9944		412.382				186.541						85.0161		60.4366	97.0058			5.68735			80.1554	127.83	504.496
0.80_1266.1277n	0.802433	656.053	126.59		9.25812			351.709							20.5309				77.9258	207.486				2.02609		71.0119		356.122		15.6608		110.478		2.92615		5.9407		63.6909		38.9861	81.1045			17.2261			77.0537	112.352	430.536
0.82_184.0358n	0.819583	149.022	395.49	103.797	286.635	77.7613	243.046	622.376	179.77	102.771	106.112	124.386	215.444	82.973	468.466	74.0039	68.8087	145.821	375.288	648.906	178.224	100.104	175.929	419.378	382.534	439.595	211.83	572.782	117.391	369.512	88.2666	221.051	361.768	250.928	104.817	483.655	91.0152	329.394	177.995	312.759	408.98	75.3095	108.706	385.563	118.57	232.962	274.707	474.835	627.583
0.82_270.0586n	0.819583	158.019	185.989	75.5697	158.217	37.7387	181.943	222.689	99.4444	70.4125	60.1025	78.0548	152.937	38.5643	303.881	48.532	21.5288	96.8436	263.917	338.645	124.758	70.0839	120.475	300.971	254.866	325.957	126.72	322.904	63.2523	227.166	47.9416	76.1198	252.826	175.328	71.1067	257.114	37.9698	252.355	102.682	275.236	329.089	37.4711	74.2185	262.84	65.9866	166.639	181.205	412.409	437.022
0.82_264.0733n	0.819583	155.026	663.923	34.1358	612.424	28.5748	59.4233	822.185	61.5308	33.8877	36.0102	51.785	60.2759	39.5538	1304.63	28.0142	35.3725	58.5264	1183.52	1325.69	47.6527	32.4724	132.945	828.941	435.869	1206.07	113.598	1451.07	38.5402	913.461	37.9708	361.542	481.599	586.759	88.6258	593.071	48.3836	1449.74	75.4465	1357.01	1558.93	86.7487	39.6644	993.273	39.4691	42.5631	774.798	2065.27	1783.63
0.82_246.0637n	0.819583	146.021	368.413	28.9518	375.756	18.786	41.6635	462.163	50.0429	33.4981	21.5048	52.4061	44.8837	34.8855	833.233	11.3972	28.4832	39.5042	693.878	743.46	28.6805	19.7973	104.618	490.799	255.555	643.999	90.0568	872.496	37.7738	574.164	21.2895	196.485	290.08	356.016	73.9262	341.148	45.5618	832.325	75.6443	745.72	901.977	63.3196	30.6584	592.762	26.4716	40.5143	436.16	1160.03	1046.3
0.82_234.0628n	0.819583	140.021	402.673	7.73251	351.197	8.86063	38.6145	468.65	40.4727	13.0916	3.15891	37.5283	39.6097	14.4593	763.951	2.45329	26.4437	17.1263	639.569	671.102	9.21555	9.34882	104.439	572.186	317.412	730.79	86.3967	721.175	10.4222	572.432	7.40391	191.707	322.778	393.089	57.4085	390.651	24.205	690.697	35.4832	716.863	753.782	46.1435	18.3808	582.382	17.2738	31.3583	409.316	1003.8	836.658
0.80_1274.0761n	0.802433	649.036	107.297		10.2054			349.46							36.4416				63.2081	204.397				11.773		55.7653		373.776		11.8612		140.767				3.95706		75.7314		53.8424	84.5834			4.95895			81.2365	118.639	364.828
0.80_532.0125n	0.802433	596.028	396.785		29.1534			966.559							164.022				257.124	744.673				71.3696		258.169		988.391		64.5751		352.388	14.2014	11.8997		33.6591		299.057		201.317	319.007			48.3387			253.197	416.86	1115.02
0.80_1080.0906n	0.802433	563.035	198.754		10.3696			464.063							66.5694				107.684	342.423				30.1564	15.7453	118.518	0.256851	444.948		20.9794		147.053	5.48888	16.3316		25.6487		122.997	0.0792024	86.1176	182.131			23.7045			138.633	219.548	641.627
0.80_724.1522n	0.802433	385.065	501.996		127.957			745.155	0.170833		0.118399				268.997		0.0496692	0.128712	370.936	830.835		0.0118006	9.6156	110.027	40.5117	427.617	5.42913	734.28		107.802	0.00754184	258.537	53.938	57.6802	5.69553	142.688	0.162816	391.357	1.13089	331.513	448.339	0.115578		140.638	0.126597		353.856	663	1123.63
0.80_468.0981n	0.802433	532.114	211.856					363.021							68.4906				144.875	664.049				5.44611		248.829		747.946		0.109621		303.11						229.471		247.982	437.285			1.92147			301.796	802.788	2012.56
0.80_443.5170n	0.802433	507.533	357.863					728.284							53.3134				185.637	520.106				8.79764		134.925		652.616		5.54657		169.447				3.39742		250.815		159.284	246.182			8.70189			206.575	424.028	927.922
0.80_235.5486n	0.802433	280.52	125.637		55.791		0.225315	158.506	0.00540376			1.61601			89.0222				94.9966	181.864			6.18407	53.9057	26.3288	91.7238	0.0166971	142.741		42.0371		40.1769	31.6476	31.3429	1.8077	33.992		100.784	3.94656	101.016	96.6803			40.4044			105.964	162.564	230.424
0.80_180.5244n	0.802433	244.54	178.417		17.3771			139.025							76.1384				98.4261	225.076				10.3617	0.105109	164.641		332.349		8.15814		78.3607	5.76513	3.58318	0.135446	8.02777		202.621		199.415	147.131			17.9148			104.369	249.052	370.757
0.80_441.1370n	0.802433	243.558	315.641		45.5597			376.012							255.679				284.49	573.861			1.32538	81.0427	27.2037	351.387		809.225		78.6502		311.626	50.2463	51.2937		48.3048		457.105	0.117408	462.976	461.889			113.274			264.028	724.735	1229.18
0.72_1947.5112n	0.722417	996.745	715.584		563.443	10.5045	5.56097	1141.34	90.2943	24.6598		46.1567	9.4819	39.4824	1262.53		20.9073	42.3642	1399.5	3178.81	1.6445		30.2819	395.534	206.382	2172.94	184.3	3564.48		449.081		1182.4	220.309	175.119	18.9222	1160.46	42.6959	1582.97	116.915	1145.25	1881.36	18.4474		458.904	8.80416	19.1161	1500.45	1993.02	4194
0.72_1929.5653n	0.722417	987.772	1687.97		1136.69	4.26332	6.90394	3134.33	100.819	20.9335	0.0142482	46.1274	7.4376	26.7763	1334.93		18.0926	36.615	1827.52	3901.85	5.83348		30.5372	344.847	178.618	1360.36	155.897	2581.63		471.205		1778.17	206.005	173.892	23.6695	872.998	24.5606	1195.65	113.886	1519.13	1357.2	14.0399		456.939	7.82053	13.3344	1551.74	1474.92	2681.3
0.72_2013.5304n	0.722417	1029.75	738.047		579.434	2.77167		1374.27	140.902	36.1104		56.5405	4.73864	42.6444	1473.38		32.7509	43.7259	1854.99	3808.83			38.74	434.168	186.951	1598.54	168.823	2841.73		564.867		1531.48	238.695	191.852	21.259	1020.53	49.0034	1357.96	121.65	1456.63	1634.19	22.0455	0.099091	548.117	8.06602	7.86569	1641.68	1747.84	2777.68
0.72_2065.5323n	0.722417	1055.76	1668.62		1134.58		2.89011	3045.31	78.9712	18.4182		38.3122		23.7455	1274.37		19.3794	26.9867	1780.61	3893.71			22.1047	287.97	142.813	1418.58	132.822	2615.57		429.102		1715.83	158.868	130.954	15.7578	798.864	34.0131	1115.41	67.938	1507.29	1345.14	14.0147		400.762	6.0638	9.09298	1604.7	1444.06	2639.76
0.72_2085.4562n	0.722417	1054.73	1197.41		472.492		8.10497	1947.62	75.2435	23.9012		44.1439	3.66901	35.1646	944.605		15.4336	49.4912	1019.66	2198.8	4.02051		30.9814	379.531	177.98	1965.99	162.988	3191.25		429.352		771.496	194.627	185.612	14.9327	1053.55	44.6781	1253.82	111.32	702.564	1653.35	2.09503	5.69574	447.996	7.05412	15.2645	1132.1	1516.14	3639.2
0.72_1949.4839n	0.722417	986.74	882.035		404.648	4.80954	7.88562	1382.7	109.712	31.7463		61.0136	16.5975	31.7807	986.062		24.0555	59.498	925.183	2184.9	10.7582		52.6599	426.619	240.371	1810.22	199.497	2739.95		429.913		676.824	246.429	213.668	22.1343	1092.62	58.8131	1155.44	132.633	625.517	1506.77	14.1667		467.438	13.2152	22.2297	918.98	1437.38	3326.3
0.72_1879.5573n	0.722417	962.768	1330.75		1377.58	7.64368	1.62777	1939.21	177.969	50.4109	4.80609	58.4247	13.1419	49.1418	1532.43		42.8583	60.5578	1635.43	3324.61	1.67091		49.888	530.909	260.248	2192.67	216.753	3554.43	3.39659	753.529	2.60411	1273.39	310.442	247.204	26.136	1332.45	63.1374	1581.28	156.482	1119.93	1976.4	27.7018	4.11227	729.928	14.7965	15.0753	1512.19	1984.76	3913.57
0.72_2201.5031n	0.722417	1123.74	1558.04		989.973		3.5623	2847.27	60.0364	6.45587		25.0266		17.2919	1061.08		7.71628	24.926	1573.39	3568.87			21.372	249.42	96.0077	1318.77	96.9955	2623.81		407.581		1558.33	146.337	119.469	3.867	737.869	25.1502	1024.13	69.2868	1422.2	1203.01	6.99698		340.742	8.18688		1487.57	1343.05	2582.67
0.72_1827.5314n	0.722417	936.755	437.814		481.168	16.8078	9.78099	776.377	134.384	29.0061	3.9533	56.2515	14.4914	42.9105	942.771		40.2377	57.6796	924.239	2077.32	12.0331		58.5041	401.4	222.008	1516.52	201.563	2272.85	9.07075	489.756		726.346	259.261	207.577	35.2868	931.732	51.8642	1061.72	160.637	677.662	1281.15	19.2358	3.6724	491.474	16.531	24.333	924.364	1279.57	2688.97
0.72_1147.0656n	0.722417	1192.04	262.18		158.434			343.916							187.349				253.226	597.228				11.7606	5.67632	452.671		836.203		15.2561		158.808	5.45371	7.92084		68.6505		305.108		252.827	352.126			20.389			294.312	296.337	943.346
0.72_1841.5274n	0.722417	932.762	703.707	7.66489	538.708	15.5065	20.6729	1078.95	128.212	45.6722	9.2034	98.4103	16.9916	52.197	1890.38		48.1485	81.4198	1765.73	3683.38	10.1541	4.71453	84.1843	678.219	285.886	2492.74	294.113	3665.2	13.0845	725.335	9.08093	1152.35	364.949	312.41	37.2635	2013.59	74.8563	1910.57	188.402	1257.64	2364.7	37.4257	7.96948	775.748	23.5445	34.092	1675.37	2385.57	3880.89
0.72_1811.5387n	0.722417	928.759	631.319		575.58	6.73328	14.4781	937.788	136.692	47.7663	2.87923	70.3002	8.61112	37.4971	1268.42		33.2721	52.115	1410.25	2910.55	3.884	3.0319	37.5427	443.046	222.524	2019.87	218.631	3301.82	5.1861	499.31		1057.83	259.936	197.567	23.1001	1186.36	46.0014	1380.71	142.123	1019.92	1808.18	20.8414		556.567	18.0087	16.8489	1365.69	1711.57	3634.56
0.74_1497.6376n	0.739567	514.874	1744.02	9.55646	1005.51	18.0713	47.0544	3088.09	211.967	86.1874	13.8362	137.398	52.6611	81.7566	2800.02		49.8558	101.543	4338.74	9663.18	49.6007	12.3922	105.082	629.025	309.314	4825.09	282.251	9441.52	19.2095	790.818	6.25821	5997.67	381.364	309.319	49.6759	1709.2	84.1997	4041	225.65	4724.35	4150.87	38.4337	15.2782	799.901	40.5023	72.0076	5346.44	4757.96	10107
0.72_1795.5377n	0.722417	920.758	686.094		519.105	6.05483	4.67402	1129.1	117.402	30.7394		86.3147	13.2572	46.41	1304.02		34.2904	57.7234	1475.71	3326.48			64.4096	464.762	262.119	2358.17	249.482	4107.83		430.478		1173.96	289.958	227.659	36.5736	1149.11	66.7327	1673.41	148.35	1158.08	2041.4	26.7963	3.33093	490.568	11.2462	25.861	1551.67	2043.55	4469.47
0.72_1809.5716n	0.722417	916.784	1213.39		947.498	4.86729	1.79943	2098.54	118.153	24.0106		61.7274	2.55409	49.5833	2953.73		33.1853	56.0456	3355.78	6596.02			48.0196	786.103	289.411	3189.46	223.163	5232.32	3.78449	1182.99		2432.2	356.996	407.664	15.1533	2192.29	62.8572	2721.79	167.873	2521.89	3175.19	17.9566		1130.34	13.2399	14.974	3020.99	3390.25	5147.44
0.72_1697.5953n	0.722417	871.787	597.328		715.215	10.266	20.8633	920.416	156.275	46.0467	6.15834	79.0108	16.3355	71.023	1370.86		40.4431	66.3379	1791.97	4025.57	13.8523		69.9345	474.432	228.21	2341.17	215.912	4345.87	3.66113	574.863		1778.13	287.293	250.548	31.2354	1083.91	78.1027	1788.3	160.627	1498.54	2019.76	27.3572	4.79034	572.323	21.0256	30.4169	1963.21	2215.39	4826.86
0.74_1531.6646n	0.739567	788.821	465.508		347.627	14.8394	18.5073	923.935	138.869	51.5562	7.40883	75.7984	21.9701	49.4661	883.905		35.8744	91.4341	1093.31	2666.93	13.8069	6.35531	60.8803	393.946	245.841	1106.99	209.849	2304.22	18.7738	446.086		1165.63	268.63	191.719	46.5634	834.886	58.2274	776.92	158.579	908.424	1030.67	31.6076		436.385	21.2696	41.7461	1096.32	791.882	2473.23
0.74_1633.6013n	0.739567	828.799	4775.44		2136.95	16.2416	23.3635	8016.07	298.372	91.2391	8.70357	177.432	31.2285	149.317	2195.16		99.7083	156.416	3291.34	8219.99	21.1525	5.86036	140.764	877.352	564.746	3034.4	521.357	6341.14	8.75131	930.781	5.02293	4501.05	615.595	472.615	81.3399	1887.67	150.178	2483.33	384.699	3116.72	2785.53	78.784	21.6453	987.745	47.3487	55.7421	3500.44	3137.54	6694.64
0.74_1683.5645n	0.739567	864.771	360.022	9.75588	391.659	22.2018	32.63	541.904	147.037	76.4551	11.925	127.976	54.4908	82.0805	1751.07	3.21823	69.5633	95.6412	1516.8	3121.57	19.6484	12.7306	109.867	748.86	393.103	2316.3	368.476	3204.54	25.7873	808.101	13.6103	935.375	414.213	397.865	62.5281	2050.4	110.749	1708.73	236.513	1056.4	2157.89	56.7342	25.2637	848.022	46.0358	53.5971	1438.38	2081.86	3610.25
0.74_1667.6397n	0.739567	856.809	695.737		487.553	10.2969	11.7304	1281.94	140.219	46.6104	3.14954	69.7787	18.2274	60.4138	1333.41		36.4933	58.6027	1661.08	3677.43	12.3525		45.7316	470.8	250.604	1812.25	228.684	3403.26	7.16226	580.615	5.21551	1744.02	270.316	270.387	33.1424	1078.59	71.6613	1327.88	149.425	1439.46	1598.14	21.2425	7.56743	595.476	26.1169	24.3336	1703.23	1312.99	3638.86
0.74_1801.5406n	0.739567	912.769	1282.68		713.278	13.1131	5.5033	2537.08	113.509	24.1261	0.377201	66.7881	8.67345	49.1251	1449.7		29.3519	55.5744	2374.98	5706.84	6.79833		44.6197	398.657	228.497	2646.13	205.794	5776.42	5.00505	431.72		2888.4	257.325	190.381	22.7816	932.19	55.1235	2111.96	140.659	2254.73	2285.67	22.1645		475.255	14.4236	13.5237	2709.27	2630.47	6035.9
1.03_793.9335n	1.02532	419.956	21.085	25.0029	19.1281	8.15075	47.8278	43.7809	39.1305	28.3649	34.6067	120.87	97.3082	70.4266	686.107	12.0109	52.6629	119.898	553.58	1019.47	83.1204	25.6005	99.867	466.925	485.835	545.4	324.094	927.321	39.1961	461.975	20.7923	433.844	324.53	212.249	66.3234	1022.94	106.062	452.439	207.147	445.511	622.065	61.7025	41.9914	510.205	66.7657	91.4429	459.31	598.365	1029.24
1.03_379.9547n	1.02532	443.971	0.0572293	0.453391	0.0553783	0.0831367	1.43856	26.42	1.09968	0.0449908	0.00502637	13.4107	12.9272	11.387	715.373		9.70778	1.5598	665.853	1101.63	3.96266	0.344555	5.05671	216.648	240.594	638.834	124.303	1013.31	2.10497	293.609	1.22939	544.472	118.232	72.4006	3.01717	876.331	5.9522	540.185	21.0704	485.331	716.726	0.127412	0.687308	280.005	1.3647	7.22932	573.881	688.424	1124.34
1.03_797.9214n	1.02532	410.959	38.7304	25.5232	31.4095	21.3161	65.8457	85.0104	52.5314	24.4075	48.2557	148.297	128.511	91.0445	1015.46	20.8264	81.1932	129.809	952.203	1576.82	76.4053	37.3429	111.078	706.175	707.272	920.419	459.204	1401.53	40.6134	528.206	27.89	633.024	492.933	286.099	86.9477	1482.06	77.0343	768.684	217.947	644.432	989.391	86.0807	58.476	560.53	79.2262	105.275	803.318	943.948	1495.98
0.74_1781.5060n	0.739567	902.751	750.626		652.159	4.55252	10.4171	1118.34	140.308	35.2578		65.6814	13.1292	35.1272	1418.6		34.3612	64.5057	1602.02	3609.77	7.23105		49.3077	490.286	228.927	3017.74	211.922	5002.69	8.28637	587.69		1295.47	292.542	237.845	26.3929	1257.04	61.9536	2003.14	151.115	1200.55	2433.33	23.5145	4.12702	605.071	19.0873	23.4519	1772.33	2395.02	5918.69
1.28_270.0166n	1.28245	157.998	272.035	149.139	161.586	86.3171	331.653	512.435	206.405	125.955	108.49	151.162	319.393	76.2181	190.657	75.8219	64.9241	167.323	238.526	509.903	196.213	133.356	165.148	235.816	251.584	249.75	245.149	527.839	133.024	170.652	86.4565	444.459	258.986	94.006	101.266	315.641	116.663	238.315	235.51	245.339	284.92	55.8804	148.878	224.906	167.99	310.857	233.657	349.534	633.348
1.28_433.9914n	1.28245	239.985	446.748		14.5968		0.00120387	745.068					7.20854e-05		53.1741		0.142778		113.969	338.53				0.257263	5.85129	384.366	2.5806	1045.26		3.97324		806.178	0.0725381	0.566864		43.586		428.709		433.292	303.271			16.0986			422.129	483.637	1142.81
1.28_583.9415n	1.28245	303.969	373.856	18.7749	138.237	8.10356	42.381	687.919	32.9625	10.9798	10.5571	17.5566	38.5156	6.59565	166.184	4.44155	5.50867	22.0088	259.716	581.365	17.3439	9.93925	13.4275	55.3489	54.5801	364.993	40.2896	774.922	8.50325	62.6146	2.58479	580.59	40.4785	13.5112	10.0168	152.032	7.3018	354.075	37.2375	336.175	361.764	4.1574	9.97492	198.083	16.8834	34.6705	398.01	438.505	842.261
1.28_655.9932n	1.28245	350.986	328.902	0.00178368	39.2745	0.759906	2.88705	594.639	6.41323	2.27853	3.42754	1.96502	5.00869	1.23518	170.17	1.09594	1.67487	4.58942	214.187	480.985	5.6484	1.10659	4.78785	23.7019	16.1019	386.974	6.41948	1104.67	3.74497	33.5343	1.59785	833.796	4.81549	6.3149	1.50681	108.184	0.607651	452.673	9.30265	419.895	316.279		1.36604	83.1425	3.81732	6.27845	472.56	488.432	1148.47
1.28_797.9654n	1.28245	410.981	419.056		12.3603			659.809				0.00325682			49.1728				104.579	319.73				0.783297	0.0836932	351.906	0.047813	1122.7		0.16448		869.618	0.726918	0.000318814		17.278		438.912	0.345193	435.703	270.773			20.4813		0.624182	489.557	487.443	1151.25
1.28_911.9187n	1.28245	478.949	95.1941	0.263272	1.80257	0.206623	0.0677212	192.936	1.34649	0.0807152	0.99296	0.153529	0.194629	0.156946	12.4645	0.224094	0.361215	0.0592879	25.2964	111.995	0.0218703	0.338335	0.217835	0.660629	0.72848	84.6635	1.13912	318.129	0.0850315	1.93792	0.00212637	227.722	1.74567	0.194517	0.122005	11.8821	0.480893	78.7155	0.239084	74.7602	63.0763	0.12112	0.0506642	4.81522	0.252511		77.2843	117.74	311.093
1.28_478.9877n	1.28245	523.959	152.221		1.12879			294.647							9.34062				29.0137	165.171						154.714		555.362				364.096				0.603255		175.831		178.567	113.2			7.64223			183.687	205.714	611.351
1.28_1019.9681n	1.28245	521.982	133.61					234.854							5.2435				22.857	114.929						83.1551		411.698				243.655				0.252981		118.766		120.617	69.5867			7.64766			129.462	149.21	389.768
1.40_162.0104n	1.40245	206.982	2359.9	123.388	878.616	69.0956	243.792	5750.14	233.485	123.649	125.79	175.911	199.804	126.15	2476.16	56.744	120.85	219.336	3595.86	7214.74	187.039	102.5	187.905	470.683	346.775	3337.53	287.501	5203.22	137.784	486.333	77.3125	8458.12	356.714	173.593	91.9782	838.695	127.213	2104.94	285.136	4151.52	2089.19	70.5636	109.202	541.62	128.264	257.793	2225.33	2194.67	5232.7
1.40_330.0396n	1.40245	375.011	527.402	0.106011	83.6469		4.80813	1737.15	2.47059	2.30121		0.23532	5.09586		414.328	1.55999		1.43152	924.262	3322.9	1.98001	1.24794	1.13377	9.93771	10.5196	757.272	4.06697	1374.49	0.174522	19.9983	0.139184	3775.71	5.1353	0.652663	0.00512838	57.3706	2.85715	413.611	2.66514	1410.12	369.432	0.868059	0.347683	35.6608	0.287164	6.56495	419.537	418.842	1548.57
1.28_1017.9706n	1.28245	520.984	360.919		33.5806			668.067							45.6604				92.7076	385.869						285.239		946.373				585.598				15.5211		345.58		298.452	224.998			44.5002			385.13	406.891	1102.88
1.28_1015.9858n	1.28245	519.991	325.748					536.926							87.8878				141.882	534.707						427.573		1620.71		25.8361		1004.44				56.2702		544.146		530.881	331.071			44.5465			598.466	587.522	1682.93
1.28_509.0027n	1.28245	473.989	424.525		67.9436		0.00367279	728.326			0.000187464		0.0103668		214.752		0.00130295		387.438	1169.88				0.378965		796.524		2532.06		35.6831		1705.74		0.00448068		106.829		937.363		840.061	616.036			116.307		0.00612874	963.745	1039.48	2601.88
2.93_341.0428n	2.93387	306.029			4.13972		27.5675	2.75575			0.00392752	0.20449	24.1567					0.341427	0.655988	27.4277	4.68028			31.6115	1.08374	106.053	4.96278	1.07621	0.0143799	6.19646		174.616	12.5973	4.26268		27.0192			1.01704	147.214				9.92064		18.7387	83.1818	0.08404	24.1889
1.28_793.9542n	1.28245	408.975	216.641	2.59981	24.4298	0.327905	4.76643	421.192	2.03903	1.88252	2.70934	1.00265	6.60626	0.336842	33.3247	0.996764	0.741249	5.63395	94.1727	263.582	4.24431	1.14729	1.77959	3.1096	7.3034	172.67	4.71049	645.814	2.95607	5.79996	0.715821	484.266	6.0707	1.70822	0.203247	27.4601	3.1971	233.217	3.37574	252.392	168.499	0.65787	2.93524	34.5043	2.47478	6.11834	244.987	256.274	721.46
1.28_673.9839n	1.28245	348.99	676.219	0.00772832	25.2734		0.0492138	1097	0.00696418	0.144894	0.0317401		0.0180342		147.142			0.155054	199.614	525.663				1.62194	4.60827	496.276	0.297199	1665.56		15.4643		1249.12	0.111809			42.6684		648.688	0.287521	613.681	421.217			48.2654			637.753	708.144	1733.77
1.28_564.0063n	1.28245	294.001	164.173	6.99819	63.8912	3.19598	13.7528	243.526	27.9569	10.7478	4.27725	8.78238	20.6581	3.66813	86.2013	1.12214	5.47696	7.57868	154.996	404.163	11.7732	8.14473	9.94679	25.8658	20.682	325.963	21.4775	770.064	6.31886	22.5979	2.53628	567.819	14.1441	11.095	4.89709	54.9118	4.51938	343.51	22.117	321.139	235.839	1.2067	9.35411	84.9682	8.54189	9.63218	344.751	331.837	762.673
1.28_407.9600n	1.28245	215.978	1228.63	6.3579	417.913	4.34989	28.2737	2221.47	20.4892	18.1602	11.9562	4.34126	28.3416	7.60569	534.855	5.5578	5.79343	14.0303	882.814	2031.41	8.67509	15.7361	14.9472	100.455	68.0206	1196.38	40.3298	2239.26	20.215	140.313	2.0011	2058.06	45.2186	28.3017	3.13021	285.943	9.53722	1116.15	63.8866	1237.48	1060.56	13.2313	10.0542	435.552	11.531	27.4646	1176.94	1214.32	2499.59
4.31_223.9931n	4.31098	268.964	35690.9	42276.3	41893.9	34760.9	58009.7	52620	54411.1	41611.7	46922.4	48807.1	59504.4	37030.7	44463.2	34305.9	32335.8	51008.7	38298.5	54380.3	54509.6	40662.6	49779.9	51844.4	62934.5	39987.9	56240.8	55004.7	46080.6	45010.6	36293.3	35348.1	56343.5	34141.6	36288.3	59219.3	34976.6	33315.5	56176.3	32587.6	40827.4	31101.4	42910.1	53650.6	46593.9	60776.1	38380.8	39853.5	58304.6
4.36_303.9994n	4.36242	163.998	201.65	144.271	191.191	88.3406	381.062	552.756	240.613	135.277	186.066	193.465	269.078	77.7955	330.467	93.0702	72.7596	210.569	296.889	869.045	241.93	125.372	221.954	177.691	283.078	230.332	256.64	597.733	192.83	165.618	101.598	289.189	251.151	131.953	108.364	322.397	117.751	228.877	258.506	170.375	198.467	79.9871	180.575	217.872	176.092	288.963	278.035	290.377	698.061
4.68_276.1497n	4.68243	321.121	741.123	784.526	822.839	652.974	1834.13	1280.7	1336.07	795.725	973.02	1068.67	1723.5	744.557	897.656	651.145	573.233	1191.06	706.598	1841.9	1279.65	852.178	1099.19	1378.17	1727.52	740.286	1346.81	1521.82	933.42	978.768	776.81	3783.83	1531.7	838.998	713.118	1651.03	678.303	678.594	1529.74	704.288	2410.01	611.312	841.222	1506.28	1016.42	1785.96	2869.81	2604.79	7089.52
5.25_188.0984n	5.24813	233.07	3940.32	4773.9	4668.66	3637.64	9641.79	6715.81	6898.98	4747.31	5323.65	5829.61	9153.05	3852.39	5013.93	3630.39	3349.86	6110.71	4220.23	9645.68	7021.64	4568.07	5757.14	6354.65	8724.13	4327.5	7479.78	7422.14	5295.59	5179.58	3917.45	3751	7688.84	3692.33	3920.85	8766.93	3782.02	3588.76	7106.62	3221.31	4598.17	2947.6	4964.21	6562.95	5317.09	9508.77	4068.73	4507.78	8608.69
1.28_341.9493n	1.28245	193.964	696.534	81.2557	447.365	46.3395	187.569	1181.87	146.121	92.7129	85.2411	96.0202	170.002	58.6193	393.33	59.9003	42.0171	114.749	510.251	1326.28	138.914	71.5884	117.358	235.867	213.518	563.686	150.73	1203.35	89.1494	252.416	65.5786	741.593	180.7	101.287	60.3201	449.913	66.5184	579.832	189.563	528.297	656.13	60.2782	79.7313	504.776	103.439	159.142	638.148	689.803	1345.19
1.28_167.9749n	1.28245	132.961	326.851	18.8234	186.416	23.0454	133.429	539.613	72.761	49.2761	38.4898	47.3125	114.343	16.525	205.105	20.454	11.5734	51.7657	226.745	651.077	66.9967	24.1158	74.8879	136.104	123.595	288.121	105.156	678.857	56.3834	130.244	27.0143	425.847	126.619	64.1409	24.7673	232.757	22.788	313.741	101.957	290.834	285.794	34.6657	33.1551	228.586	52.5907	93.6786	316.744	344.395	737.436
1.28_215.9648n	1.28245	130.972	390.86	252.624	298.526	194.804	505.315	678.535	354.934	247.43	295.784	307.931	472.138	203.048	266.983	187.076	161.7	322.759	245.774	607.012	376.957	255.426	311.757	338.049	407.771	330.09	387.287	685.794	299.028	285.044	227.194	435.516	400.563	207.625	200.105	426.488	201	332.122	359.057	283.095	334.072	194.192	269.707	360.193	288.447	480.67	359.777	396.964	777.906
6.75_935.4167n	6.74537	327.467	1193.2	8.2708	377.27	7.36233	12.7416	1921.1	24.6255	5.52457	3.22165	13.5925	17.3405	4.25543	210.936	2.67748	3.60525	3.9752	425.132	928.953	21.1846	7.17385	8.08377	8.34465	14.6444	8.4221	12.6624	24.9125	8.27796	6.08426	0.698063	277.84	8.8717	5.54786	5.83445	49.1561	5.03889	339.917	27.6873	1415.92	720.238	2.50765	2.44914	8.31671	4.02951	15.1589	65.4765	13.9873	321.931
7.00_252.0246n	6.99687	296.996	171.175	449.292	302.055	693.129	1428.12	1183.02	1163.29	460.387	713.625	997.504	1370.46	694.567	570.971	116.91	629.488	1058.44	176.671	1423.26	1245.77	600.861	1034.46	1053.15	1471.53	188.232	1285	1239.98	933.724	953.762	155.226	740.919	1298.14	638.449	709.983	1384.59	137.251	118.049	1174.3	616.606	364.37	592.785	396.377	1152.9	969.279	1475.87	727.299	597.112	1362.89
0.74_1937.5148n	0.739567	980.756	1379.84		704.663	5.40621		2647	90.2674	17.7529		41.6895	3.60733	34.9675	1350.75		16.0611	38.3495	2258.27	5758.51	0.00326138		44.6473	353.953	194.732	2589.67	175.903	5485.7	0.923605	397.907		2934.94	226.185	172.104	16.6052	943.631	43.5611	2065.73	125.706	2244.22	2161.29	21.1294	2.31329	415.933	8.6221	13.2414	2638.18	2487.35	5945.04
0.74_1917.4876n	0.739567	970.742	754.335		633.224	2.95972	7.54332	1177.29	96.854	27.6557		50.6476	8.89329	26.5554	1386.94		25.0289	39.9652	1632.44	3946.87	0.000733673		29.6728	411.463	182.576	2999.74	173.127	5270.82		528.788		1347.17	255.219	187.467	13.6146	1159.05	46.2856	2088.65	101.073	1303.33	2445.71	13.0656		522.138	12.167	11.2427	1902.29	2387.91	6176.98
0.74_1985.5193n	0.739567	1015.75	513.239		483.817	6.17018	5.87383	749.623	107.841	27.9111		48.5787		21.1412	1158.03		16.2296	38.8868	1412.43	3138.09	7.97397		41.6683	375.04	210.457	2050.63	187.229	3778.22	6.27515	475.927		1135.48	198.053	176.22	13.0233	913.144	44.8402	1469.83	111.843	1185.32	1782.47	13.1816		482.362	13.301	17.7599	1519.38	1814.34	4067.06
0.74_2017.4952n	0.739567	1031.74	825.069		436.617			1242.64	87.1611	20.1848		44.5869	7.82235	34.9699	881.481		15.9622	38.39	835.101	1780.12	3.8671		37.6894	396.647	216.313	1546.56	176.269	2403.64		455.528		589.709	217.088	198.648	16.6475	949.801	48.4846	1026.06	104.411	569.748	1273.14	18.124		433.344	14.4526	19.3791	826.711	1232.17	2688.19
8.12_695.8076n	8.1228	359.902	1331.55	1909.51	1730.01	1406.26	2962.68	2586.13	3088.05	1957.14	2128.91	2523.18	3249.42	1308.06	1972.51	1242.94	995.289	2499.78	1595.16	2544.65	2982.66	1792.3	2464.76	2811.18	3295.3	1521.63	2946.82	2910.59	2292.18	2132.19	1495.41	1040.46	3232.64	1244.69	1290.24	3117.38	1335	1132.29	2740.81	1024.65	1744.74	978.611	2007.51	2724.31	2209.58	3159.3	1382.16	1674.25	3163.78
8.24_832.5374n	8.2428	428.267	416.59	520.175	473.332	414.393	928.861	726.92	726.924	505.378	628.988	663.337	887.97	410.671	592.139	352.083	347.469	670.441	488.047	899.803	755.293	466.903	694.172	686.937	896.813	431.82	826.286	810.449	627.759	576.567	408.605	371.475	799.418	386.109	421.741	899.609	389.653	284.747	743.052	329.396	502.832	315.903	540.801	671.82	609.28	915.799	438.742	483.453	917.137
8.31_266.0404n	8.30567	311.012	2487.05	3137.72	3090.59	2728.74	5974.35	5351.79	5197.33	3102.85	3631.88	4498.79	5883.26	2969.19	3371.07	2171.86	2523.53	4621.72	2625.57	5601.83	5431.72	3027.71	4505.82	4792.48	6034.26	2673.66	5501.39	5422.65	3964.13	3633.73	2479.62	2713.35	5547.87	2778.99	2988.45	5901.24	2348.82	2128.67	5256.67	2414.65	2979.12	2436.5	3204.4	4975.08	3919.79	6116.23	3033.84	3026.77	5897.44
8.43_1269.4112n	8.42567	438.799	0.764186	0.898334		0.0920333	7.70669	3379.84	19.7875	0.444404	5.63524	0.114674	5.18549	0.317947	5.74998	0.219447	0.0142987	2.87519	0.15794	9.71833	4.28032	2.96993	3.30806	3.35562	7.58066	0.0240789	2.23795	1.97519	0.264387	2.49326		0.692779	3.89243	0.49469	0.47054	5.14112	0.0025206	0.000924642	1.39404	0.00719414	1.31633		1.58281	4.12069	0.0850995	9.95864		1.27501	8.64371
0.74_1078.3113n	0.739567	1043.3	2075.32		462.777			3714.13	20.9067			1.40416			344.162				488.612	1234.21				85.9019	18.0698	511.604	22.1469	967.88		111.852		519.463	45.5163	29.2076		286.127		321.665	7.0426	423.8	432.385			59.4146			485.411	330.809	1056.69
0.74_2015.5275n	0.739567	1030.75	1879.02		1278.25			2954.33	127.534	23.7975		44.1934	3.40843	34.4185	1484.48		24.0573	47.901	1712.29	3694.05	1.05469		35.4795	444.325	207.835	2285.64	187.976	3893.25		600.901		1334.14	265.918	210.626	19.9032	1168.1	53.045	1663.11	118.464	1232.91	2012.35	14.3443		617.563	9.16706	10.0606	1644.22	2050.39	4260.46
8.70_424.1298n	8.70015	235.054	5008.75	7301.08	7293.99	5820.05	11257.5	10027.7	10419.5	7341.6	8027.25	8763.97	11413.3	6381.07	7730.76	5145.58	5418.49	9331.43	6450.01	10597	10550.2	6687.68	9034.77	9681.39	11646.2	6595.03	10929.7	10797.1	8337.27	7876.56	5250.08	5675.73	11059.2	5996.71	5406.27	11229.4	5036.22	5096.18	10588.8	5332.62	7063.18	5244.71	7438.06	9931.37	8204.92	11631.2	5432.13	6732.76	11257.8
8.70_493.6567n	8.70015	458.643	87.8042	106.16	118.35	163.247	405.475	382.935	337.501	96.2172	189.629	314.792	438.13	209.927	128.578	79.7153	189.34	315.066	110.111	381.578	377.527	116.711	295.33	311.479	464.321	116.314	346.994	326.874	296.384	243.407	69.2222	169.162	376.76	200.736	159.204	389.962	70.5253	93.4609	402.31	183.739	110.632	153.258	122.776	342.839	273.798	479.155	163.368	134.986	396.462
8.70_486.2768n	8.70015	531.248	186662	251320	261949	217297	364806	322716	330221	249194	282861	291016	365534	246118	276090	198451	213597	301946	244478	352308	332981	239174	294719	315789	385433	258873	343334	339474	274201	257908	191794	222313	347404	221005	187621	359831	174835	203302	350962	201283	242811	200352	255604	339180	268154	397032	185459	239601	358330
8.70_579.1597n	8.70015	643.175	346.193	578.29	568.701	375.84	1224.38	875.245	892.384	555.452	684.055	761.166	1194.45	449.377	602.495	388.618	343.447	784.948	493.563	1158.92	981.204	452.654	687.441	864.683	1152.52	497.43	993.878	920.341	673.959	630.669	368.239	365.843	1034.02	384.42	366.96	1150.44	322.246	370.634	935.891	332.871	506.304	339.216	590.622	855.029	586.135	1282.44	350.099	497.007	1106.69
8.70_770.3732n	8.70015	815.344	22275.1	30569.2	31871.6	25439.1	49557.9	41702.1	43304.5	29789.5	35384.5	36782.7	50483.9	29252.7	34998.7	23832	25593.3	38309.3	28311.3	47168.8	43857.8	27513	38108.5	40253.5	54137.5	30765.5	45658.6	44836.2	34146.3	31349.8	23251.1	27274.6	46809	25340.8	22037.1	49335.9	20405.7	24929.9	46831.1	23712.8	28463.3	22788.5	30481.2	44613.5	33637.4	56083.8	21850.8	27684.5	49151.1
8.72_360.0707n	8.7173	203.025	2220.59	2954.72	2920.92	2588.18	3537.38	4106.28	4172.83	2995.9	3309.11	3743.2	3792.9	2626.85	3050.39	2181.34	2381.86	3867.11	2663.2	3404.17	4215.95	2865.65	3693.87	4008.26	4126.94	2569.62	4238.19	4219.58	3463.7	3362.28	2276.74	2496.85	4125.16	2648.17	2553.79	3876.3	2248.28	2157.55	4148	2370.02	2929.79	2283.82	3024.6	3959.08	3478.23	3665.79	2498.46	2893.93	4023.54
8.72_654.1775n	8.7173	350.078	1982.01	3023.43	2901.7	2232.16	6037.59	4056.41	4310.59	2917.81	3329.9	3475.87	5539.35	2354.25	3130.26	2000.11	2016.64	3655.28	2683.86	6049.57	4394.03	2624.2	3597.4	3881.32	5283.78	2567.68	4653.19	4452.59	3348.94	3146.39	2008.19	2060.73	4792.38	2310.33	2019.45	5455.55	1886.27	2048.08	4258.06	2008.95	2832.64	1947.05	3013.92	3953.84	3250.35	6004.91	2040.64	2720.98	5231.49
8.72_370.6141n	8.7173	434.63	233.927	358.016	370.026	260.636	557.434	509.81	491.841	347.53	379.435	415.768	563.741	308.088	395.993	269.507	267.097	457.222	332.184	568.599	471.602	318.596	460.69	477.438	624.99	330.093	540.566	533.66	415.797	372.74	228.082	272.877	527.494	294.385	243.237	577.911	216.736	261.635	529.709	259.272	325.471	243.62	372.509	473.964	395.151	613.331	246.917	334.091	539.641
8.72_894.3933n	8.7173	459.195	941.54	1506.51	1405.78	1266.12	3210.02	2558.13	2619.39	1501.06	1816.71	1987.65	3195.47	1288.74	1579.57	825.556	1040.08	2195.83	1200.36	3076.23	2683.59	1436.41	2091.18	2255.16	3066.35	1256.88	2719.96	2667.88	1879.02	1748.07	1010.88	1161.49	2811.11	1185.18	1118	3089.39	849.017	821.412	2655.53	1121.26	1436.66	971.055	1584.46	2419.73	1857.71	3145.39	1072.63	1404.63	2950.28
8.72_918.3471n	8.7173	883.333	232.339	317.437	329.153	325.898	855.641	770.493	801.898	335.37	383.999	659.369	966.303	426.333	382.817	233.531	330.051	739.293	281.057	880.872	809.689	304.701	693.193	756.011	962.084	309.687	846.758	825.007	582.922	516.938	216.167	356.793	900.526	338.156	306.837	930.927	220.307	236.423	908.709	333.746	304.928	324.407	345.565	787.402	605.199	1075.81	331.7	277.093	932.04
8.72_866.3313n	8.7173	831.317	1510.91	2352.21	2350.5	1814.78	4417.56	3622.68	3660.95	2341.43	2824.21	3027.73	4526.48	2106.3	2624.34	1401.07	1723.39	3215.07	1986.33	4302.02	3682.57	2152.51	3090.66	3384.84	4622.82	2161.17	3974.67	3947.2	2790.63	2525.06	1547.93	1850.15	4113.02	1858.94	1709.23	4313.11	1371.94	1360.79	3965.51	1598.13	2229.51	1569.21	2389.66	3623.71	2706.22	4903.08	1644.08	2153.37	4307.16
8.72_772.1842n	8.7173	817.155					8.1793	0.371194		0.0121622			7.51926						0.0789153		5.22408		0.00120699	65.6012	0.00834537		3.36101	0.267863	0.0963126		0.00141388	1218.84	24.0636			28.5882			68.7724	79.6882				292.988	1.48923	0.00716967	332.546		81.5145
9.24_244.0556n	9.24317	145.017	834.36	1073.73	976.543	1064.96	1678.73	1560.74	1592.5	1052.02	1125.19	1504.79	1722.18	1170.35	1068.9	815.724	863.925	1492.32	965.051	1628.65	1675.23	934.477	1416.68	1509.76	1743.99	928.81	1618.88	1664.08	1236.55	1211.09	873.447	946.592	1652.53	936.368	1210.77	1705.97	861.813	813.468	1590.87	895.817	984.112	967.284	1050.36	1530.32	1269.89	1673.14	1119.31	948.428	1782.44
8.72_454.0671n	8.7173	419.053	977.196	1626.24	1513.89	1187.11	2816.22	2544.28	2543.42	1715.28	1764.93	2114.95	2910.77	1208.03	1721.5	917.28	983.025	2236.35	1199.74	2733.61	2762.69	1438.63	2169.59	2435.54	2795.35	1162.71	2671.29	2707.59	1945.43	1843.3	1013.36	1011.64	2784.13	1236.32	1177.28	2943.91	954.116	865.437	2419.83	956.252	1524.61	959.659	1679.51	2227.22	1895.4	2786.19	1094.17	1383.3	2874.14
8.72_452.1642n	8.7173	417.15	505.842	854.372	804.604	868.7	2686.2	1886.53	1949.11	852.789	1071.1	1666.32	2424.98	931.975	953.417	402.675	808.946	1687.71	744.647	2463.82	1973.55	895.554	1541.91	1542.47	2350.07	773.415	2064.98	2010.92	1293.44	1249.84	554.873	879.529	2170.56	904.048	862.389	2468.38	519.706	322.95	1969.2	842.634	873.155	711.581	840.064	1785.55	1277.3	2507.19	903.829	899.59	2475.43
8.72_802.2809n	8.7173	413.139	1051.18	1566.97	1518.28	1437.71	3150.37	2633.37	2866.82	1644.48	1895.9	2257.39	3110.1	1474.8	1721.52	1021	1442.56	2420.42	1347.99	3056.9	2824.49	1575.71	2327.31	2474.48	3167.1	1310.33	2926.64	2840.72	2143.32	2032.57	1070.41	1471.27	3021.76	1504.02	1329.22	3024.79	1014.05	997.409	2866.55	1343.1	1549.72	1268.52	1610.35	2593.74	2081.07	3253.96	1411.54	1636.26	3142.66
8.72_756.2778n	8.7173	401.128	161.097	458.84	305.398	505.094	1427.49	1004.7	1078.49	470.053	649.226	863.008	1246.83	512.645	517.864	77.7286	427.527	913.967	164.746	1194.01	1062.15	507.185	861.715	940.818	1203.11	207.874	1129.79	1194.46	761.129	713.415	179.921	726.607	1163.15	545.822	516.858	1273.78	105.75	75.5109	1070.55	460.517	449.27	443.452	508.706	985.826	774.37	1425.34	649.928	526.189	1347.69
8.72_720.1633n	8.7173	383.071	339.778	553.314	551.46	464.923	1024.85	887.235	949.177	553.953	615.042	780.442	1064.91	491.205	599.407	381.582	401.087	806.132	504.414	1008.55	957.821	548.282	726.235	864.801	1125.1	492.786	982.133	1045.98	745.426	675.434	378.496	459.638	1020.42	490.473	349.878	1038.87	344.675	391.16	887.265	425.184	575.581	415.327	577.185	866.93	700.052	1086.12	424.033	548.381	956.591
8.72_634.2067n	8.7173	329.102	535.866	853.112	855.493	1069.5	2353.3	1893.28	2009.63	825.202	920.649	1702.64	2332.65	1167.4	895.601	584.026	1065.89	1765.23	765.993	2361.32	2026.36	796.579	1638.07	1722.95	2327.35	733.511	2176.04	2101.76	1386.48	1266.19	576.192	1081.69	2190.17	1153.2	969.554	2349.33	541.188	569.664	2064.79	1011.6	848.831	968	865.248	1863.22	1501.02	2356.99	981.407	795.57	2389.3
8.72_608.1742n	8.7173	327.076	2805.39	4126.09	3998.24	3147.7	6241.37	5597.2	5802.5	4113.19	4460.74	4859.16	6430.01	3442.9	4083.85	3080.32	2898.52	5115.04	3866.12	6121.3	5822.05	3739.67	4767.79	5295.18	6491.48	3718.83	5942.91	5976.02	4558.48	4335.7	2931.24	2975.5	6172.12	3282.37	2964.65	6284.72	2922.91	3242.77	5795.45	2738.44	3902.18	2712.37	4124.47	5380.95	4410.41	6497.83	2938.35	3768.18	6577.19
8.72_280.1662n	8.7173	163.072	5420.24	7192.82	6901.72	6377.81	12368.1	10236.6	10750.6	7232.71	7934.77	9095.27	12172.9	6261.67	7434.87	5098.55	5836.09	9414.94	6442.96	12164.6	10825.7	6868.24	9227.12	9895.13	11894.2	6200.32	11351.8	11135.8	8303.74	7920.35	5620.78	6245.34	11496.2	6204.89	6218.38	12033.3	5426.48	4939.77	10481.9	5833.82	7038.36	5628.4	7289.19	9971.61	8342.35	12273.7	6186.78	6926.48	11981
8.70_820.3979n	8.70015	785.384	1195.26	1669.59	1770.18	1914.13	4584.61	3588.16	3787.13	1661.81	2271.61	3041.32	4482.16	2007.08	1985.86	1073.26	1764.4	3275.81	1519.05	4385.59	3724.6	1665.24	3160.46	3435.36	4794.13	1682.17	4026.81	3918.84	2611.64	2492.74	1241.16	1889.69	4152.78	1890.29	1604.88	4536.71	1000.98	1173.17	4032.57	1680.59	1605.52	1622.5	1793.18	3677.16	2553.54	4984.84	1555.05	1778.6	4576.33
8.70_681.1444n	8.70015	745.16	508.683	868.461	787.822	581.834	1748.32	1347.17	1369.21	805.331	935.617	1051.11	1726.06	642.472	849.459	528.386	532.753	1165.34	644.245	1657.85	1484.23	695.56	1132.85	1242.25	1591.58	697.043	1510.82	1465.63	1022.9	880.091	505.226	560.518	1600.59	592.592	521.07	1637.43	485.779	559.763	1410.61	503.16	759.599	454.401	809.315	1337.23	1028.05	1791.99	500.12	688.619	1648.14
8.70_776.3175n	8.70015	741.304	233.056	360.221	334.076	303.688	940.039	742.336	818.333	318.522	406.81	640.287	873.079	363.152	351.299	194.273	325.785	614.098	293.02	873.491	842.565	318.17	609.619	633.031	1016.59	290.613	803.167	769.146	401.423	325.908	268.055	354.147	868.769	325.565	270.522	868.75	220.464	193.747	872.964	260.906	349.378	249.939	371.51	700.155	536.202	973.319	348.697	298.136	903.075
8.70_651.2413n	8.70015	715.257	373.653	521.394	551.78	467.799	1451.17	1180.99	1152.74	535.567	631.156	999.665	1555.75	543.976	615.797	368.088	473.803	1062.21	474.355	1410.45	1317.22	454.651	995.385	1128.3	1511.92	448.505	1358.33	1313.65	892.321	701.387	409.163	516.048	1271.17	503.727	449.304	1453.03	339.903	399.64	1300.75	449.659	522.735	450.342	535.842	1189.36	874.104	1526.15	479.534	486.664	1435.95
8.70_1080.4414n	8.70015	563.21	731.391	1024.76	1141.62	831.855	3043.73	2007.38	2077.02	1062.28	1280.82	1550.94	2933.89	932.109	1249.94	726.619	783.07	1706.35	985.954	3041.4	2111.09	956.224	1514.43	1736.3	2809.55	1053.34	2317.86	2263.32	1343.91	1249.38	745.479	929.388	2289.63	857.334	726.395	2821.93	631.399	758.206	2085.73	710.928	1015.72	692.273	1136.12	1876.25	1268.97	3184.21	794.405	931.582	2668.5
8.70_1180.4308n	8.70015	613.205	206.665	345.951	361.668	661.427	1833.71	1432.12	1535.72	349.519	623.545	1203.03	1830.2	725.187	468.539	236.677	610.804	1250.8	279.158	1768.26	1578.15	428.428	1211.09	1357.68	1854.72	306.465	1572.94	1581.38	1053.01	946.09	242.249	670.364	1656.52	674.313	605.453	1737.56	200.485	245.298	1601.15	602.025	298.017	610.653	338.901	1505.99	1019.79	1972.98	639.119	450.194	1734.73
10.74_158.0538n	10.7409	203.025	803.267	1021.32	959.639	1553.14	2114.16	2324.87	2466.6	1040.94	1349.84	2114.54	2314.62	1538.82	1109.14	749.125	1248.91	2301.28	894.359	2052.45	2434.71	1138.47	2135.52	2195.5	2389.98	850.172	2484.83	2521.17	1905.31	1733.42	818.557	1407.82	2490.08	1471.5	1640.51	2313.15	771.123	736.123	2443.8	1331.31	1004.5	1321.66	1062.67	2274.13	1869.22	2233.26	1498.93	1211.28	2401.91
10.98_248.0981n	10.981	136.047	1897.25	2345.41	2235.92	2032.08	4822	3841.1	3913.63	2343.36	2716.64	3262.99	4617.84	2109.43	2430.92	1837.91	1884.91	3490.6	2112.57	4929.77	3983.69	2278.99	3144.68	3616.38	4305.78	2054.82	4040.45	3982.21	2954.1	2863.67	1886.48	2011.71	4209.64	2052.51	2190.3	4480.49	1857.06	1805.52	3844.87	1930.92	2285.53	1782.45	2464.31	3571.83	2993.51	4710.38	2204.4	2302.91	4348.21
10.72_626.2202n	10.7237	671.191	1260.53	1666.99	1574.24	1563.8	4075.18	3537.95	3575.15	1664.82	1968.34	2802.33	4123.64	1627.65	1777.01	1123.69	1318.8	3126.04	1410.24	4262.09	3585.76	1611.26	2878.59	3202.98	4103.5	1463.14	3766.47	3759.25	2516.99	2193.19	1275.17	1568.67	3774.69	1615.86	1568.56	4003.36	1188.17	1094.6	3596.63	1352.58	1581.23	1329.85	1713.49	3298.68	2479.67	4350.52	1657.69	1531.77	4365.06
10.72_542.2677n	10.7237	587.239	14328.5	17880.3	16950.9	14323.3	27063.1	24101.4	24677.4	17459.4	19354.6	21881	27598.6	15038.3	18084.4	13899	13023.8	23097.8	15749.4	26846	24804	16787.2	21307.7	23180.8	26965.9	15977.9	25294.7	25299.2	19802.9	18828.1	14549	13752.4	25847.4	14734.1	14817.4	27410.2	14026.1	13614.6	25040.4	12729.4	17140.5	12742.8	17820.5	23759.2	19433.3	28560.9	15045.7	16665.7	26839.3
8.70_550.2156n	8.70015	595.187	517.732	803.355	828.525	607.66	1547.72	1295.3	1256.65	804.505	948.288	1052.62	1540	681.721	898.651	546.049	573.435	1121.82	732.442	1443.93	1318.22	771.792	1026.45	1204.09	1544.53	789.237	1333.01	1385.05	951.369	916.748	576.017	662.885	1401.64	593.666	521.76	1439.06	508.279	562.801	1333.48	559.265	793.021	500.308	857.867	1256.89	872.201	1599.64	528.198	721.225	1464.09
8.70_535.1806n	8.70015	500.167	217.52	280.039	317.995	631.595	1931.6	1402.22	1569.93	285.092	357.21	1170.64	1890.21	654.71	304.448	216.964	566.363	1301.81	231.859	1764.74	1602.12	247.92	1219.45	1201.35	1769.43	267.306	1615.06	1590.95	984.207	764.95	234.399	620.08	1769.19	587.789	646.151	1775.45	224.804	246.171	1517.81	569.362	260.944	562.309	310.899	1439.81	1075.72	1969.51	560.745	240.251	1793.11
11.42_390.1589n	11.4211	207.078	35021.4	42390.2	41130.3	34793.9	73398.5	56610.9	58270.9	41745.4	45691.1	51861.6	71520.3	36473.5	42993.2	32828.4	33668	52867.6	38040.7	75888.3	59318.4	40748.6	50321.2	54595.6	66461.7	37974.1	61599.8	59708.9	46481.1	45713.5	35280.2	35200.8	63282.6	35249.6	36000.8	68331.6	33979.1	32650.4	58564.7	33006.9	41194.4	32924	43599.1	55507.4	47487.3	73227	36317.3	40372	67053.5
11.42_392.2037n	11.4211	357.19	27232.7	32860.4	32151	27357.2	50425.3	45638.3	45871.3	32576	35965.8	42209.4	50049.7	28630.2	33521.8	25428.1	25996	42962.7	29620.9	50686.3	46902.3	32206.2	40958.1	44355.3	48845.9	30062.9	47929.9	46671.7	38656.7	37601.4	27488.7	26781	48296.6	28107.7	29275.4	49563.7	26779.3	25121	46016.9	25508.5	32449.3	25503.9	34208.2	44808.7	39232.4	51027.2	29064.9	31943.4	49909.1
11.42_802.3164n	11.4211	847.288	574.824	825.288	751.338	709.318	1980.68	1551.97	1569.03	771.451	908.475	1453.89	1882.38	738.237	866.391	565.181	713.854	1539.63	648.165	1800.01	1626.91	693.336	1335	1406.46	1887.76	682.251	1734.74	1680.84	1027.09	921.154	570.292	774.799	1770.74	731.55	865.222	1788.44	531.902	486.623	1752.1	666.725	741.027	648.147	799.811	1545.41	1107.03	1931.46	752.22	658.885	1792.01
11.42_286.1004n	11.4211	331.072	36449.1	43948.7	42598.4	35310.6	63095.2	57460.2	58939.4	43486.4	47394.9	53409.6	64209.2	37115.3	44943.8	34789.4	33607.2	54464.5	39631.9	63040.7	59701.5	42858.6	50609.1	55832.1	63051.6	39662.9	60953.8	60331.1	48038.6	47286	37274.4	34834.7	61720.5	36142.1	36715.1	63406.1	36004.5	34276.1	59196.6	32594.2	42866.7	32472.1	45025.2	56731.2	48642.2	64889.5	36935.9	41652.2	63335.7
11.44_786.3364n	11.4382	416.157	62.9637	75.1744	50.7213	980.651	2422.55	1949.95	2038.75	87.9951	488.227	1874.88	2400.44	1020.58	120.604	63.3745	947.694	1905.42	42.9235	2262.98	2238.38	271.466	1537.46	1892.08	2317.31	34.6267	2141.97	2169.33	1491.39	1441.38	41.6448	991.775	2242.7	995.197	986.144	2452.71	35.588	57.1303	2068.58	829.325	46.3478	797.721	124.36	1954.44	1585.54	2317.47	1064.12	404.189	2268.37
11.44_722.3082n	11.4382	687.294	1046.01	1647.85	1471.5	2472.76	6007.75	5295.72	5439.24	1620.5	2469.91	4896.05	6365.23	2723.55	1831.52	1007.42	2415.16	5007.3	1283.46	5919.73	5586.51	1828.21	4557.16	5066.25	6011.92	1327.07	5790.61	5584.95	3986.13	3513.34	1089.06	2533.89	5822.19	2556.83	2767.66	6222.1	999.359	990.494	5511.03	2233.07	1590.17	2208.48	1771.15	5380.11	4037.06	6339	2711.15	1923.95	6149.94
11.46_340.2155n	11.4553	193.097	33316.7	41076.3	40066	36055	67481.1	56522.6	57765.5	40729.1	44759.8	53150	66966	36883.1	42223.3	32456.7	34589.3	54455.7	36437.6	68384.1	59184	39326.1	51785.5	54626.5	64361.2	37053.1	60859.9	59886.8	46790.2	45457.9	33729.3	35780.4	61719.1	36119.1	37456.9	65226.1	32635.1	32132.3	58513.3	33094.6	39773.5	32585.4	42129.5	56148.1	47361.4	68734.1	37846.6	38737.4	64821.9
11.44_768.3618n	11.4382	813.333	350.084	497.724	436.231	374.919	1014.24	1082.42	1031.88	482.39	544.755	916.237	1002.79	463.334	517.941	317.533	383.693	931.394	393.483	1068.1	1008.54	452.926	848.823	929.91	1055.02	449.039	1034.13	928.907	648.277	569.109	363.812	420.479	1010.13	356.37	488.839	1109.78	329.051	261.174	1013.25	314.544	483.943	367.258	514.95	963.297	627.135	1082.04	423.582	440.828	964.672
11.46_470.1835n	11.4553	515.155	4965.01	6549.61	6075.33	5244.17	11580	9693.4	9954.64	6426.2	7095.27	9183.08	11637.9	5535.21	6914.59	3943.99	4936.06	9089.63	5545.26	11915	10225.8	6030.51	8768.44	9265.87	11122	5352.97	10690	10382.2	7509.77	7264.21	4891.5	5114.34	10718	5337.12	5561.15	11550	4684.83	3746.74	9924.5	4877.85	6167.93	4734.24	6801.77	9525.25	7722.7	11808.9	5580.58	5983.3	11086.2
11.44_714.4164n	11.4382	759.388	24397.4	32010.6	31567.8	23044.9	44572	41296.4	42244.7	31270.1	36334.5	38312.1	45989.6	25140.6	34493.4	25084.4	23896.7	39492.5	27892.8	44826.6	42723.9	29389.2	36802.1	40397.2	47505.6	29260.2	43237.9	43075.4	34185.1	33499.1	25575.9	24731.6	44496.8	22885.3	25384.6	45270.5	23714.5	24832.1	44598.5	20779.5	30559.3	20002.5	32315.9	43135	34780.2	48359.7	25624.4	28631.7	45429
11.44_552.1852n	11.4382	597.156	411.648	656.472	536.444	572.088	1418.79	1139.55	1290.4	604.17	614.703	1138.77	1402.53	648.836	563.78	411.062	616.958	1160.47	456.109	1456.26	1319.26	567.626	1128.61	921.693	1530.24	491.927	1317.54	1249.33	741.855	603.914	389.511	573.354	1404.93	586.036	636.794	1459	359.943	429.861	1174.32	495.319	542.819	512.665	613.982	1088.91	778.161	1540.56	551.579	514.856	1402.09
11.42_536.0817n	11.4211	291.03	6500.04	8578.32	7870.22	6274.77	13744.8	11625.9	11808.2	8226.26	9363.51	10785.6	13931.7	6341.59	8473.55	6153.25	5841.48	10994.9	7183.94	14338	12167.9	7911.27	10367.4	11226.5	13266.4	7288.11	12573.7	12203.9	9573.8	8971.45	6604.13	5930.21	12824.3	6584.38	6579.61	13721.1	6338.03	5997	11632.9	5699.07	8005.07	5628.7	8743.6	11571.7	9643.87	14240.2	6507.49	7686.6	13430.2
8.70_622.1852n	8.70015	334.082	155.417	261.312	262.761	249.973	612.769	521.017	530.568	206.194	254.644	469.888	695.796	296.841	231.927	169.557	259.309	481.423	243.211	684.567	571.51	224.968	441.918	466.657	694.074	231.426	611.448	622.826	452.892	387.736	151.984	311.325	592.073	256.484	238.051	648.591	152.421	157.806	508.305	255.762	278.916	258.107	256.674	569.98	421.688	673.534	241.411	221.924	671.321
11.80_341.2991n	11.7984	386.27	8129.4	9525.16	8717.69	6909.38	15156.2	13359.9	13545.8	9381.04	10642.6	12140.6	15364.3	7243.8	9963.13	7910.42	6438.69	12256.5	8134.02	15278.9	13962.4	8543.88	11250.2	12799.2	14927.4	8390.03	14276.7	14102.3	10583.4	10464.4	8018.82	6732.45	14478.8	7074.29	7516.82	15003.2	7943.85	7850.38	13794.5	6034.57	8963.28	5618.66	9817.65	13230.1	10926.4	15644.7	7570.94	8401.59	15021.7
8.70_834.2942n	8.70015	440.136	1520.29	2301.37	2349.63	2236.05	5417.09	4330.19	4660.07	2279.92	2844.8	3585.15	5294.33	2404.21	2600.15	1334.93	2024.71	3890.93	1990.5	5071.71	4719.13	2292.1	3812.29	4058.88	5370.79	2079.73	4806.4	4805	3382.23	3101.77	1511.76	2112.13	5023.77	2245.36	1998.58	5161.49	1409.48	1351.45	4519.21	2093.01	2275.71	2000.63	2496.3	4270.39	3335.95	5541.23	2089.81	2273.62	5130.18
11.94_438.0964n	11.9357	242.037	1576.16	1970.63	1809.97	1463.47	2704.54	2403.24	2462.26	1888.71	2117.02	2032.02	2761.17	1446.09	1934.99	1562.87	1319.41	2156.87	1705.9	2700.91	2546.28	1794.61	1749.6	2346.48	2750.46	1792.92	2583.85	2508.33	2036.09	2090.35	1581.84	1324.87	2628.2	1443.81	1448.37	2739.82	1551.6	1536.86	2593.44	1262.92	1903.33	1195.75	2088.81	2327.76	2051.66	2874.52	1506.91	1783.99	2723.78
8.70_386.1887n	8.70015	431.16	15105.9	20997.8	21407.2	17693	35119.3	28029.2	28692.7	20830.4	23693.2	25203.6	34724.3	19815.1	22688.8	15935.8	16810.8	26394.9	20410	34369.3	29167.7	20434.2	25057	27013.2	34488.4	20980.7	30611.3	29696.6	23259.8	22316.5	15420.4	17774.8	31253.1	18370.6	15727.6	33860.1	14488.2	15978.5	29907	16093.9	20513.4	16108.8	21622.6	28606.8	22961	37026.6	15548.6	20273.8	33166.4
8.70_785.3290n	8.70015	415.654				770.206	1719.89	1429.5	1484.32		258.229	1247.05	1821.06	858.007	10.1161		724.938	1259.42		1710.32	1515.32	126.163	1227.91	1322.42	1839.16		1564.18	1476.08	1094.99	949.897		775.519	1607.41	784.166	595.58	1707.71			1557.27	705.941		654.493		1461.02	1092.31	1948.1	633.956	167.465	1644.53
8.70_778.3425n	8.70015	412.16	844.562	1290.57	1314.68	1007.18	2159.61	1938.92	1969.74	1251.35	1458.29	1688.2	2285.98	1174.48	1374.67	879.167	964.12	1763.94	1179.24	1975.52	1977.82	1195.9	1666.4	1873.7	2400.5	1209.79	2064.75	2047.86	1487.73	1401.82	893.447	1050.07	2155.86	1075.24	956.014	2272.66	816.965	899.603	2041.9	936.807	1207.94	881.991	1318.13	1937.34	1439.19	2329.59	944.297	1219.76	2096.07
8.70_548.1866n	8.70015	297.083	261.811	443.809	437.49	488.293	1172.07	916.894	995.684	453.821	519.283	816.828	1025.84	561.623	472.062	324.029	461.068	820.329	374.219	1016.06	956.819	415.287	854.175	883.276	1043.86	382.227	936.62	975.424	697.816	690.004	298.12	465.286	1095.02	530.849	464.555	1020.89	286.818	296.098	946.862	413.729	430.6	413.441	438.32	948.069	749.984	1110.19	456.304	416.112	1079.11
8.70_540.2045n	8.70015	293.091	2496.37	3505.79	3392.28	2687.27	6112.13	4939.71	5131.51	3487.25	3940.22	4276.83	6053.14	2990.08	3698.36	2542.56	2476.06	4551.25	3182.77	6015.41	5352.26	3282.48	4266.74	4735.93	6048.37	3119.2	5484.58	5467.93	3931.5	3747.63	2531.53	2564.02	5765.08	2729.29	2638.25	5881.72	2433.31	2536.02	5161.87	2404.85	3366.03	2344.32	3608.93	4862.33	3940.43	6334.16	2581.84	3275.07	5962.51
8.70_327.5973n	8.70015	292.583	177.77	284.348	289.342	228.968	512.059	374.889	382.485	281.371	335.429	313.98	461.763	224.945	288.196	195.59	198.022	332.733	272.81	464.566	404.391	262.508	312.952	338.59	477.027	245.037	379.826	381.721	330.452	251.832	191.301	193.272	411.232	211.098	173.56	422.343	181.266	188.588	378.055	191.375	269.588	196.748	286.574	383.433	272.871	488.885	179.856	252.662	459.801
8.70_554.1983n	8.70015	289.097	3457.38	5178.98	4874.53	6573.97	12835.6	10533.5	11024.9	5390.43	6760.55	9422.93	12726.4	6847.98	5688.1	3272.17	6153.54	10007.3	4447.69	12303.2	11232.6	5613.02	9599.25	10014.2	12461.8	4416.52	11618.6	11345.4	8655.53	8072.99	3568.06	6103.56	11864.3	6843.66	6355.08	12480.2	3506.92	3241.87	10927.1	5814.29	5014.37	5992.7	5339.16	10398.2	8793.47	13028.7	6102.63	5679.82	12250.4
8.70_240.1298n	8.70015	285.101	272059	352151	349456	314446	508534	442479	455365	352232	377286	399598	507864	331883	363852	290281	295823	417333	328421	492444	459420	336793	406082	429478	503802	328997	472990	468085	383864	368047	280850	301614	479379	320103	296876	499854	273129	288435	456998	288651	343589	292638	356990	439723	379413	519146	292690	335498	497161
8.70_313.6387n	8.70015	278.625	222.013	317.085	342.539	263.169	683.057	446.568	485.247	314.957	371.018	414.886	682.234	285.154	347.465	210.543	251.603	426.023	326.415	652.077	513.57	328.079	376.801	444.747	634.857	319.986	525.663	503.879	374.188	375.443	217.802	255.691	580.781	264.022	215.798	633.133	212.176	190.707	500.726	231.288	334.347	209.077	332.061	442.943	364.864	683.456	222.395	315.734	597.724
8.70_530.2022n	8.70015	277.099	932.608	1364.87	1244.71	1788.54	4202.13	3172.37	3374.78	1432.79	1784.24	2836.6	4002.68	1819.48	1477.04	927.655	1678.2	2988.74	1157.46	3906.13	3417.09	1488.46	2801	2918.36	3910.95	1103.88	3638.69	3532.52	2428.02	2218.18	1034.89	1623.88	3633.4	1819.74	1801.73	3846.74	1003.14	916.206	3278.51	1532.81	1275.26	1581.44	1412.08	3077.32	2485.16	4170.02	1643.67	1511.4	3767.67
12.80_243.6102n	12.7989	288.581	427.002	328.588	365.556	252.88	663.178	555.192	520.918	360.45	406.231	520.748	609.359	310.45	372.943	228.278	235.997	473.266	282.758	757.326	384.748	387.259	368.73	478.681	551.55	378.6	535.856	553.139	468.751	412.843	279.445	262.367	544.016	356.157	329.032	543.229	268.482	221.392	530.563	219.966	276.374	188.045	390.687	452.916	375.242	683.155	331.49	320.516	531.485
0.74_1665.6510n	0.739567	855.815	1245.18		694.247	11.1773	5.60326	2315.78	133.659	45.5996		62.2566	11.1159	53.5278	1430.38		26.1327	51.7941	2211.65	5450.69	1.453		39.7743	380.305	221.018	2403.77	195.965	4966.89	5.94143	442.004		2768.41	274.411	201.964	23.957	917.882	54.3431	1907.88	124.248	2082.09	2118.27	28.1355	8.33918	438.071	13.9392	17.6613	2500.8	2326.1	5522.47
0.74_1529.6773n	0.739567	787.828	785.023		488.019	8.92918	16.3668	1560.99	120.965	31.7828	4.80731	77.0046	15.4226	50.5808	865.853		38.3074	69.7636	1357.25	3544.14	10.2173	3.01883	63.6838	332.535	228.993	1406.34	213.198	2975.67	2.64075	340.618	1.88796	1702.66	255.431	151.382	25.8573	725.82	63.5221	1065.37	151.189	1251.22	1243.07	35.4363	6.30404	353.847	15.8176	24.8788	1417.26	1351.73	3363.74
0.72_1657.6161n	0.722417	851.797	2023.46		1108.93	7.94418	10.5876	3483.97	144.669	49.0616		69.7051	12.8302	51.8462	1413.48		30.4833	39.0263	1874.34	3886.19	9.09794		58.5842	397.548	216.343	1425.47	204.089	2533.86	7.21744	593.405		1882.8	263.203	206.889	28.2057	942.795	61.225	1273.96	139.69	1516.4	1423.16	25.3488	5.01423	586.151	23.2064	25.1541	1616.66	1578.84	2564.03
0.74_2177.4963n	0.739567	1100.75	2862.66		1300.71			5595.11	73.2869	11.2453		37.3103		18.1004	1722.3		16.8824	35.7928	2839.21	7357.07			34.5524	396.968	180.628	2604.09	166.136	5989.98		467.845		4112.85	208.424	186.268	1.79097	1138.7	27.3155	2124.27	92.676	2930.84	2296.46	12.6214		460.446	2.17268	6.00583	3245.65	2329.37	6067.04
0.72_1627.5838n	0.722417	836.781	806.9	5.83603	698.467	16.0874	14.5297	1327.97	169.821	55.1811	6.02393	169.069	16.3065	116.244	1590.06		93.066	112.427	1981.55	4802.1	13.8212		101.635	678.954	417.593	2557.98	423.126	4678.94	4.39789	661.175	8.7498	1879.14	492.743	352.21	53.564	1347.7	113.132	1971.99	256.957	1730.14	2262.99	60.2089	10.1208	708.828	37.4587	48.0034	2233.8	2391.42	5226.96
0.71_1621.6198n	0.705283	833.799	1043.8		884.722	10.2471	17.9113	1632.84	156.365	57.1914	4.82047	81.3411	16.8407	66.0463	1147.75		41.6698	75.1011	1204.11	2530.63	9.59175		71.6187	462.256	243.638	1325.41	214.318	2045.93	7.685	507.474	3.06647	957.413	286.62	222.172	40.1431	1151.29	72.6961	1065.73	168.676	857.264	1286.51	28.6106	9.99202	561.983	23.8941	14.8043	1040.92	1268.75	2124.8
0.71_1609.5996n	0.705283	827.789	413.611		475.02	12.1792	18.5501	599.724	136.625	40.886	6.97347	85.622	17.9052	48.186	550.831		31.2055	74.9492	508.559	1120.52	6.44119		71.2218	419.938	270.341	686.772	239.068	939.446	3.26541	415.154	3.13736	376.233	299.277	200.502	38.6208	756.71	71.0274	425.198	152.893	308.688	628.009	29.5027		456.1	21.7231	26.725	397.642	535.292	1183.18
0.71_1555.5889n	0.705283	800.784	330.066		358.134	7.2923	19.7346	459.229	163.486	50.1843	6.11613	99.3097	23.7288	45.4996	544.729		36.718	72.4092	537.385	1186.09	8.06271		55.9979	344.169	248.894	612.57	243.443	938.629	8.17258	340.502	2.36124	417.863	275.517	181.442	30.6342	652.021	52.9731	418.702	157.41	318.489	603.103	27.4926	8.79974	383.655	21.2427	24.6574	452.324	563.491	1238.13
13.26_552.2533n	13.262	299.116	30112.5	37320.7	34894.9	25618.8	56039.8	46601.5	45854.1	36373.2	38605.7	42872.7	53841.1	27206.4	37913.6	28313.2	23584.2	45468.6	33471.2	57315.7	48805.5	34732.8	40302.8	45654.8	51983.3	33253.1	50340.2	49522.2	37912.6	37385.1	29893	25743.5	50839.5	26266.1	27163.2	52003.6	29142.9	28316.7	48104.7	23662.2	35718.5	22943	37358.7	46332.4	37685.8	55176.5	27189.6	34188.6	51728.5
13.26_682.1708n	13.262	364.075	2132	3263.94	2808.32	2180.05	5760	4191.24	4094.86	3063.56	3370.42	3892.96	5595.08	2404.09	3338.32	2041.98	2003.56	4262.8	2702.5	5757.63	4465.88	2897.36	3667.28	4104.73	5120.56	2753.86	4778.98	4635.4	3469.31	3378.14	2099.14	2126.13	4897.19	2190.72	2086.35	5016.05	1931.39	2141	4474	1908.65	3009.28	1853.18	3253.26	4369.35	3412.17	5594.49	2113.34	2846.53	4951.68
13.26_468.2678n	13.262	513.239	241148	328651	318486	258173	474620	410687	400904	320913	352149	388921	465790	278109	345177	246976	247404	410214	298134	479367	435043	314245	377190	406099	466043	304289	444784	438654	355374	346819	240133	260310	445136	258871	250907	444390	231114	251662	437354	237294	318544	235850	331496	419548	355585	475460	251472	305939	446295
13.26_568.1966n	13.262	613.168	381.843	588.281	549.885	549.413	1538.17	1147.92	1204.43	534.301	695.895	1049.72	1532.08	584.814	600.444	411.406	464.178	1149.81	511.519	1674.72	1271.24	596.165	929.943	1154.83	1459.71	533.775	1386.04	1262.16	931.729	869.644	377.459	508.039	1417.38	430.704	517.94	1320.82	311.824	385.535	1285.12	461.799	639.946	440.231	563.696	1264.42	900.764	1523.86	505.366	580.912	1286.2
13.26_564.2404n	13.262	529.227	3802.82	5095.05	4796.28	3716.96	7793.84	6941.49	6519.42	4808.61	5604.36	6212.43	7440.88	3918.11	5325.34	3610.82	3378.54	6850.02	4455.73	8030.07	7085.04	4882.09	5934.05	6619.02	7609.96	4515.97	7408.95	7231.58	5622.03	5382.22	3733.59	3635.96	7408.57	3624.32	3743.8	7286.76	3652.74	3540.2	7010.44	3211.05	4818.79	3173.32	5033.12	6776.14	5561.06	7693.05	3763.38	4810.36	7295.42
13.26_658.1584n	13.262	341.077	1614.97	2581.38	2253.12	1717.73	3087.84	2936.82	2945.68	2406.61	2598.41	2966.97	3260.52	1909.29	2526.65	1730.53	1610.03	3086.26	2233.79	2950.03	3083.72	2267.09	2642.07	3031.05	3199.31	2205.26	3267.76	3338.21	2654.13	2603.16	1712.19	1660.68	3284.94	1626.8	1716.23	2959.7	1595.47	1817.94	3287.05	1497.79	2406.74	1498.68	2347.36	3204.56	2578.04	3036.19	1656.63	2151.2	3220.59
13.40_438.0608n	13.3991	242.02	140.41	497.209	268.905	688.438	1323.4	1190.16	1080.29	513.267	769.691	1107.91	1255.48	699.809	539.326	41.3335	654.729	1144.08	94.9181	1402.88	1179.89	767.693	978.596	1124.52	1253.18	126.909	1294	1193.69	862.454	841.072	54.1136	621.515	1229.2	689.411	717.424	1236.32	49.0595	29.3067	1170.58	638.529	484.705	595.583	547.079	1053.59	865.573	1405.08	696.669	763.881	1198.65
13.42_330.0635n	13.4164	295.05	1443.77	1486.22	1683.45	1397.18	3198.87	2412.82	2393.4	1435.96	1645.18	2090.2	3006.42	1490.82	1500.59	1373.84	1307.68	2369.74	1610.93	3211.34	2549.62	1651.65	2053.17	2292.14	2795.2	1671.6	2639.03	2478.96	1715.6	1571.82	1433.41	1376.32	2673.37	1408.29	1450.94	2889.82	1428.31	1325.24	2477.29	1213.59	1547.73	1236.48	1485.6	2292.42	1758.4	3182.64	1482.94	1614.97	2723.61
13.26_424.1303n	13.262	235.054	1307.23	1934.26	1621.53	1508.2	2789.29	2826.48	2860.8	1910.77	2242.14	2644.25	2831.7	1726.2	2204.66	965.51	1364.93	2611.35	1520.7	2840.83	2830.19	1974.45	2428.1	2741.94	2985.44	1507.36	2969.1	2881.22	2265.82	2200.03	1187.16	1438.87	2938.76	1471.93	1603.3	2804.86	1139.5	940.898	2771.36	1410.64	1869.15	1325.07	2075.17	2746.8	2343.48	2888.91	1584.49	2027.26	2802.19
0.71_1547.5890n	0.705283	796.784	225.849	4.15494	282.703	4.2356	14.6662	368.55	127.775	35.9955	5.26543	96.7769	8.68671	58.1485	1270.35		44.1794	73.8893	1040.26	2195.74	6.91803		56.1344	652.699	314.36	1634.6	284.646	2174.05	16.2663	600.469		627.4	388.603	329.137	33.977	1791.95	82.4137	1204.38	184.281	658.112	1533.51	24.9578	10.6668	685.078	16.9948	32.0803	936.344	1426.72	2517.4
0.74_2345.4390n	0.739567	1184.72	1351.85		485.297			2728.65	33.64	9.30328		24.8823		18.0333	967.853		4.31643	18.3609	1655.71	4518.33			13.0026	233.245	119.968	1915.7	76.6568	4556.71		256.699		2255.34	113.416	110.257		687.008	6.92936	1497.04	45.9198	1706.99	1593.3			271.273			2041.32	1768.35	4596.81
0.82_276.0740n	0.819583	161.026	1294.16	36.7373	996.457	33.9738	97.7818	1832.32	81.4766	40.2886	49.3511	77.7278	94.886	81.9511	2233.84	22.3985	59.0869	63.7579	2019.21	2494.37	68.535	33.9068	242.29	1470.16	859.181	2305.64	217.412	2672.44	43.4523	1501.7	39.8115	754.239	835.613	951.4	184.665	1049.56	78.2065	2312.8	125.123	2396.56	2464.09	139.371	60.6191	1502.32	41.9139	81.1493	1421.3	3655.59	3446.27
0.82_294.0845n	0.819583	170.031	1473.92	2.60447	1006.75	0.0250843	10.9809	1870.74	40.9961	0.472642	0.79618	48.0584	10.4884	35.6203	2421.29	2.40171	40.5803	33.5578	2260.73	3033.78	2.70415	0.288766	203.482	1426.33	789.189	2628.46	174.182	3718.55	1.02067	1595.78	5.5746	1119.86	835.79	1014.08	138.912	1021.06	46.9136	2791.25	81.6199	3327.08	2797.8	110.783	12.3568	1656.22	1.02431	16.3636	1686.29	4305.11	4850.3
13.94_136.1861n	13.9424	181.157	160.402	223.586	165.694	244.163	620.945	460.169	522.156	242.226	356.021	436.276	577.925	238.917	270.097	153.509	199.615	437.694	169.608	599.594	549.503	293.615	384.046	475.034	534.379	165.451	504.981	497.978	435.406	395.374	162.744	192.35	552.794	248.692	256.488	530.154	169.614	132.852	535.824	207.092	240.553	176.629	286.531	488.741	376.786	576.845	250.154	319.037	524.282
0.82_336.0962n	0.819583	191.037	5906.62	318.369	4235.5	362.487	604.602	8155.27	521.134	291.902	281.96	417.263	575.95	544.801	11643	205.872	330.956	504.629	11677.1	15806	473.959	287.081	913.788	6334.08	3408.93	12008	982.68	18122.7	317.595	7441.27	249.114	3786.31	3586.73	4450.86	708.556	4621.76	392.241	16989.1	716.853	18351.5	14995.5	579.868	370.643	7289.9	390.086	653.104	7234.15	26975	24314.5
0.82_506.0497n	0.819583	265.023	3405.79	104.146	3006.46	108.929	291.03	5042.26	603.411	251.811	154.888	627.377	304.632	436.422	4884.14	61.4335	457.692	520.515	4260.74	7171.46	215.171	184.68	1236.68	4104.42	2869.24	4006.59	1257.3	4850.89	175.423	3935.21	222.288	2658.44	3269.73	2702.17	747.951	4400.02	513.584	3597.71	976.237	3452.24	4991.88	760.347	300.056	4336.63	291.359	385.563	3465.54	4681.36	6426.8
0.82_305.9750n	0.819583	270.961	334.246	75.8031	288.606	50.4745	146.272	585.402	135.163	78.3404	98.8809	123.511	136.541	86.4027	313.157	53.9608	75.5519	142.308	326.651	472.016	120.002	68.8774	185.758	382.441	396.429	295.528	194.246	382.766	89.1328	343.191	78.0952	157.451	341.465	215.191	116.032	358.048	88.4106	257.974	167.354	250.155	392.654	85.3202	93	353.098	87.8787	133.225	252.499	413.615	498.169
0.82_386.0065n	0.819583	205.001	1855.61	103.026	2079.45	89.6785	231.834	2586.05	462.434	198.437	144.197	460.131	217.998	331.642	2832.83	72.7094	340.074	379.548	2355.1	2880.02	203.852	154.149	904.042	2709.64	1986.02	2221.64	859.259	2307.91	154.091	2638.22	179.023	1081.53	2116.38	1729.78	569.157	2446.91	396.536	1867.16	679.238	1420.31	2512.87	566.281	238.353	2964.26	214.569	285.013	1663.37	2047.36	2444.87
14.22_651.3558n	14.2168	715.372	17332	21815.8	20648.8	15305.6	32321.8	29188.6	28237.7	21306.5	23537.9	27421.7	31827.7	16461.9	22332.4	15579	13480	28287.7	19148.4	33525.2	30003.7	21185.9	25265.8	28435.8	31175.7	19015.3	30495.3	30331.8	24076.5	23375.4	16857.6	14721.9	31167.8	15846.1	16800.9	30618.2	16224.1	14975	29334.4	13630.7	20809.6	12433.8	21776.7	28895.9	24128.7	31609.7	17095.5	20588.4	30702.5
14.26_526.1622n	14.2625	286.07	10966.6	13386	12509.8	9509.47	20903.7	17053.4	16512.8	13027.9	13649	15935.7	19541.6	10055.3	13573.7	10399.7	8341.95	16397.7	12084.2	23108	17292.2	12593.8	15146.8	16380.8	18655.3	11771.3	17936	17773.2	14187.5	13806.2	11006.3	9184.55	18212.8	9320.24	10089.5	19318.2	10982.3	10280.5	16668.4	8638.89	12880	8324.3	13309.9	16415.7	14654.7	20296.6	10400.9	12465.3	19227.2
14.26_396.2113n	14.2625	221.095	55001.4	70915.6	65017.8	52364.2	105269	86778.3	89771.6	70566.8	75496.4	83064.6	102483	55160.7	72011.7	50719.7	47669.9	85892.4	60242.5	108584	91969.8	68662.6	79879	87734.9	98645.5	59678.3	95945.8	92134.8	78827	75572.6	53737.1	50379.1	96306	53721.1	56586.1	101053	53021.3	48593.8	89534.5	48654.9	68873.3	47343.9	72395.9	87664.8	77548.2	103177	57458.7	67378.2	99065.8
0.82_289.5503n	0.819583	334.521	374.807		86.0076			525.042							290.131				377.593	733.95				126.793	23.4797	402.66		659.722		120.976		242.017	39.9341	78.9348		68.6751		407.085		370.058	509.782			119.968			371.67	691.706	1272.04
0.82_302.1005n	0.819583	347.072	925.94		329.357	9.85445		1163.91	33.4745			5.74504		9.73884	970.448		17.724	15.3482	1175.14	2125.35	6.26662		85.6607	515.519	247.641	1287.36	105.596	2122.21	3.13559	331.776		552.367	406.285	325.688	19.957	501.851	38.9189	1322.02	95.4825	1087.53	1535.32	3.57621		583.428	9.96505	10.5148	1019.07	1839.83	2342.48
0.82_320.1158n	0.819583	365.087	1485.42		216.763			2694.94							680.147				1300.1	3215.13			1.06822	169.3	172.433	1487.58	0.999648	3203.93		192.784		929.48	67.7815	103.874	11.8006	164.209		1461.21		1558	1125.05			152.834			1308.86	1974.98	3744.68
14.35_520.2881n	14.3482	485.274	43358.1	52671	49635	39754.8	60769.2	59863.6	60199.3	52159.6	53827.7	60687.7	62516.9	41681.5	52520.1	42080.8	36767.1	61627	47463.1	60682.7	63208.1	50383.1	57823.7	62669.4	63413.2	47600	64005.6	62673.8	56770.4	55007.2	43566.4	37908.8	63539.2	41159.7	42709.6	62680.2	42998	40877.2	62609.2	36815.8	51208	35934.8	51645.1	62461.5	55903.5	60983.1	42586.8	49341.3	62764.5
14.35_496.2627n	14.3482	541.234	413195	488743	461949	358790	696952	607219	605536	480282	501871	566604	691636	371652	490811	381161	327084	591601	448315	733169	629561	456894	536900	599828	670995	438229	651481	640139	520799	504924	407039	353331	656876	367522	382357	682776	390280	378649	615522	335511	467899	317255	484259	605002	510169	698413	391529	449252	679329
14.35_906.4273n	14.3482	951.398	549.893	777.402	592.654	433.085	1082.97	1155.48	1002.45	767.791	781.066	1073.5	1371.51	501.062	759.031	370.43	365.59	1130.25	393.945	1168.31	1079.89	607.997	941.819	1137.1	1137.4	498.219	1324.25	1170.92	769.478	843.408	350.237	487.79	1043.77	517.74	557.321	1226.12	366.408	285.296	1093.86	442.945	703.886	347.98	775.579	945.82	801.915	1010.89	533.83	655.742	1048.97
14.42_596.3154n	14.4168	641.287	243578	294656	283717	218212	322848	325572	328635	289189	303095	331786	327493	228400	298700	231043	198403	340229	266144	328894	338650	277620	316344	338950	338421	266633	342230	337537	308768	302261	246953	215323	339405	227619	236515	329747	240324	227620	344090	204489	283669	191283	290340	347903	303227	331085	243805	270464	329610
14.42_764.2128n	14.4168	405.096	2730.77	3615.24	3287.88	2831.81	4303.7	4473.58	4503.48	3639.96	4186.1	4677.43	4107.54	3043.59	3797.72	2755.9	2596.07	4755.6	3196.94	4132.77	4647.46	3537.32	4423.79	4437.32	4339.79	3113.74	4662.83	4508.86	4085.52	3887.01	2821.7	2823.88	4493.83	3070.52	3121.19	4416.81	2873.25	2718.98	4589.22	2612.56	3344.68	2484.56	3622.59	4967.34	4185.26	4587.75	3268.67	3732.38	4339.72
14.35_851.5088n	14.3482	896.48	251.38	379.458	303.358	335.45	832.805	593.942	521.182	389.623	451.138	748.352	951.93	231.577	437.396	201.145	198.678	697.12	290.164	760.931	643.633	457.903	693.43	589.983	762.272	239.732	667.768	679.752	614.416	372.451	272.575	315.973	737.001	231.835	346.873	644.101	242.085	185.425	506.716	195.303	486.827	204.697	360.637	597.535	541.375	591.784	292.049	349.425	766.487
14.57_568.3771n	14.5712	307.178	106505	129859	126305	91329.8	158349	153591	155886	128259	137184	146893	158676	98353.8	132004	101019	82062.7	152631	119392	161233	158639	123648	141781	156381	161484	118455	159381	157806	138988	133657	109377	88915.3	158749	94860.5	100906	159051	104221	99683.4	158647	83535.4	126832	80308.2	129904	157826	135415	161268	105371	120332	158266
14.59_264.6906n	14.5883	309.662	488.28	533.514	542.609	303.701	508.612	567.887	466.005	562.555	660.295	484.663	523.612	378.625	510.409	432.604	298.647	608.667	560.32	563.828	517.103	444.997	451.91	606.186	532.238	463.635	580.944	580.21	475.964	460.346	400.661	340.915	517.046	336.23	360.595	394.559	471.904	393.208	569.463	309.809	518.262	276.034	557.201	516.987	400.6	476.975	370.79	456.061	476.81
14.61_310.2419n	14.6055	355.213	11256.5	13425.1	13055.7	10280.8	20194.5	16391.9	16834.1	13197	14436.1	16353.5	19793.4	10291.2	13652	10862.3	9391.82	17216.3	12712	21110.8	17630.7	12337.5	15535.6	16753.5	19004	12434.4	18547.6	17441.9	14620.7	13269	12313.2	10010.4	18416.3	10392.3	11433.7	19377.3	11191.6	10781.5	17373.5	8874.18	13131.4	8868.35	13415.4	16709.4	13395.8	20319.7	11680.7	12399.3	19016
14.57_744.3225n	14.5712	789.294	2933.14	4451.22	4249.61	2732.31	4476.32	5264.36	5291.64	4509.83	4970.34	5404.72	4936.81	3065.06	4648.67	2812.26	2379.44	5872.67	3717.19	4536.57	5454.7	4038.18	5306.69	5836.55	5333.41	3764.54	5447.8	5424.86	5056.14	4651.44	3328.39	2676.98	5369.26	2965.54	3131.36	4957.89	3024.54	2687.41	5759.79	2434.63	4301.91	2158.15	4473.04	5857.43	4851.34	4844.81	3274.29	3902.56	5054.62
14.35_920.4735n	14.3482	472.235	2115.72	2306.32	2193.27	1619.43	3709.23	3064.2	2847.4	2249.96	2357.8	2906.85	3676.74	1740.29	2380.95	1738.17	1355.27	2835.28	2150.12	3780.11	3064.23	2246.94	2545.17	2823.6	3343.92	2028.72	3315.57	3329.06	2466.89	2322.46	1777.22	1594.33	3460.08	1644.2	1834.43	3839.36	1701.67	1707.25	3039.5	1409.1	2448.86	1356.95	2193.47	2925.06	2529.63	3877.05	1796.61	2005.28	3511.66
14.35_710.1669n	14.3482	378.073	3630.36	4463.63	4087.14	3240.76	6873.49	5293.93	5760.67	4276.27	4825.94	5285.55	6244.92	3252.68	4599.52	3290.61	2932.87	5847.97	4041.37	6809.25	6111.6	4184.74	5120.09	5702.94	6131.3	3853.34	6012.51	5936.09	4796.1	4852	3579.8	3050.58	5993.53	3198.15	3496.23	6312.84	3576.26	3406.33	5838.06	2932.7	4195.69	2726.54	4446.88	5884.35	4775.58	6852.89	3572.38	4078.34	6520.98
0.82_734.0419n	0.819583	390.01	705.655	0.145628	190.471	0.119798	0.470858	1191.95	7.06918	1.36686		1.48724	0.0391812	2.62991	461.441			3.34185	537.98	1228.89	1.3488	0.00570507	29.6373	217.292	133.615	601.164	25.5042	1062.8	0.0607785	202.146	0.59528	397.99	123.573	122.736	2.09172	245.566	5.87811	508.622	13.2258	540.633	674.593	2.69378	0.0775256	255.263	1.12742	0.173171	550.211	882.57	1603.1
0.82_872.1188n	0.819583	448.058	595.778		89.7498			1026.42		0.0257211					433.478	4.04066			600.255	1351.83				184.797	80.7581	674.377		1249.17		198.608		393.271	47.8144	67.1152		101.919		705.92		731.717	776.092			236.074			535.557	1249.84	1929.05
14.98_310.2466n	14.9828	355.218	14949.6	16847.1	16312.5	12735.5	25325.1	20638.1	21182.1	16547.8	17716	18254.3	24482.4	12572.3	16868.5	13332.8	10698.9	20924.1	15859.5	26051.5	21726.9	15812.3	17169.9	20772.7	23675.5	15612.5	22613.2	21860.6	17720.5	17308.7	14412.6	11380.1	22963.5	12258.3	13023.5	24151.4	13989.1	14098.6	20966.5	10766.9	16568.5	10107.3	16577	20757.4	16897.5	24964.1	13221.5	15297.4	23746.5
0.82_890.0535n	0.819583	457.025	314.039		26.2273			627.445							126.21				201.807	479.26				59.684	0.790316	253.07		492.515		67.6447		220.481	8.27903	26.4762		38.3209		227.609		202.304	277.93			61.7851			258.938	427.933	784.436
15.10_90.1456n	15.0973	135.117	1046.51	1281.19	1234.98	894.178	1718.82	1647.53	1622.73	1243.06	1368.07	1436.5	1777.79	958.593	1336.77	1037.69	847.458	1630.21	1193.35	1772.43	1631.26	1189.67	1402.04	1558.39	1766.26	1170.88	1778.67	1672.59	1338.9	1298.96	1088.2	905.483	1771.01	903.552	987.053	1818.82	1059.68	1033.53	1627.19	794.983	1246.13	759.305	1251.62	1575.01	1374.99	1700.68	1039.41	1193.59	1734.21
0.82_942.0699n	0.819583	483.033	407.941		190.245			810.274				3.83084			392.452		3.69916		439.018	873.013			32.4199	325.778	149.784	378.163	17.4138	842.582		367.887		216.675	211.609	196.827	17.825	278.869	4.2263	369.989	10.468	263.162	485.456	18.5065		340.147			307.548	503.187	877.829
0.82_986.0721n	0.819583	505.034	218.449		28.1775			492.907							139.451				213.089	777.642				52.9919	5.73544	211.464		983.535		51.0076		194.072	20.3217	20.5299		28.0035		361.773		217.742	258.85			57.2167			180.516	393.972	963.76
15.22_336.1542n	15.2172	301.14	242941	287261	274989	210221	413351	342262	351137	281309	296864	321604	406371	221799	289801	230136	199234	334283	264427	424714	357753	270835	308591	343175	392186	261925	371267	359848	301976	292485	241132	206046	374052	217959	229448	397123	230727	231013	353122	197990	276811	193372	285343	345336	294982	414372	236853	265471	389958
0.82_452.0834n	0.819583	497.055	1632.37		441.223		1.8315	2324.85		0.0934635	1.3656	0.000127475	3.61247		1317.36			0.0196445	2468.86	8869.88	1.16382	0.00369612	21.507	481.223	183.727	2468.53	20.8638	13771.9		459.588		2571.18	242.741	256.54	3.22392	407.271		4949.61	0.582413	2969.79	2295.39	3.73708		577.588		16.149	2030.69	4037.19	10165.2
0.82_482.1679n	0.819583	527.139	493.968		37.6532	0.00798745		652.785	1.15187						431.884			0.239958	733.941	2216.33	0.00156724		0.951432	87.3373	5.35541	797.403	0.527305	2120.32		69.2213		451.693	29.9252	42.8575	0.0628979	65.504	0.284362	1045.46	1.88617	860.833	1206.13		0.0542679	126.105			704.618	1645.31	2589.54
0.82_1120.0734n	0.819583	572.035	207.406		13.5735			529.527							90.0964				172.694	413.046				25.3254		139.825		479.143		28.496		137.151	4.57849	13.0272		26.6459		180.077		120.825	208.027			18.6668			124.778	271.359	621.112
15.35_250.6335n	15.3545	314.649	818.832	535.243	527.791	322.84	823.753	1029.2	677.243	454.386	612.765	497.482	752.512	404.657	625.475	334.405	384.455	606.007	589.452	1286.78	641.98	516.231	600.674	662.583	738.163	630.855	765.729	780.171	585.932	539.293	481.28	531.414	570.055	389.048	425.219	720.588	533.053	454.866	598.147	363.541	607.003	288.233	456.587	719.468	532.161	812.624	523.279	622.421	1140.09
15.35_696.4391n	15.3545	741.41	86328.2	106093	100569	73642.3	159408	134698	137505	103826	112394	125085	156755	77073.1	107487	79370	65733.3	129269	96117.2	162962	141245	99792.8	118466	134578	152288	94033.5	145969	142709	115221	110448	86015.1	70204.3	148334	76343	80287.7	155103	82609.2	79905.2	137674	66972.8	101906	63163.6	106238	135501	112071	159384	82309.7	97762.6	152055
0.82_1160.1017n	0.819583	603.04	149.654		2.8196			462.341							72.9756				109.717	310				25.5805		103.578		482.192		13.8105		155.826		2.64023		4.13687		121.072		102.375	138.66			32.6734			102.405	216.732	633.529
0.82_1144.0761n	0.819583	584.036	226.611		5.83026			512.637							60.7759				162.643	453.568				18.2646		140.98		665.358		16.039		223.565		2.35242		17.3755		171.371		117.363	168.44			11.552			137.865	208.592	685.576
0.84_400.0992n	0.836717	212.048	969.004		370.09		4.69688	1432.39	3.26306			2.91051		2.23738	1625.06		4.12856		1229.13	2791.79			107.905	1092.58	388.117	1439.56	33.5592	2052.88		943.843		974.849	637.192	650.278	36.8315	783.824	8.34412	1177.92	7.71607	2031.49	1543.2	11.8688		791.92			876.774	3083.54	3998.06
0.84_490.0278n	0.836717	268.003	734.456	16.0582	602.069	5.45072	40.5229	1122.44	40.1784	13.8748	14.4923	21.9819	28.9624	15.8641	1274.24	9.71931	17.6286	22.4636	1569.42	2856.37	24.2699	9.21071	120.415	907.071	699.484	1492.83	150.135	3827.07	12.3648	952.844	11.7095	805.712	624.221	562.409	109.965	817.275	30.9372	2279.39	80.9502	1397.57	1629.15	69.2863	15.0546	959.368	17.4244	44.8141	1162.72	1968.69	2841.98
15.56_960.4458n	15.5603	503.212	790.074	1253.08	1199.19	407.152	2098.08	1557.77	1580.52	1260.39	1365.13	1470.19	2101.17	631.86	1255.31	967.044	227.216	1554.96	937.005	1980.47	1722.46	864.461	1501.6	1684.65	2017.47	1079.84	1870.23	1777.62	1413.3	999.238	1078.39	473.904	1990.48	478.312	880.032	2039.88	860.115	831.848	1781.92	450.066	1236.89	249.468	1226.04	1572.97	1320.73	2234.19	609.377	834.833	1893.92
15.58_860.3943n	15.5775	453.186	7194.73	9759.86	9356.25	6005.87	16504.3	12737.4	13195.3	9694.97	10462	11587.6	16273.8	6119.08	9620.92	6934.26	4983.91	12494.6	8086.22	16830.7	14230.5	8854.51	11099.7	12650.3	15227.6	8417.78	13984.1	13650.1	10832.2	10329.2	7851.63	5887.39	14742.1	6073.96	6641.31	16015.2	7367.77	6795.63	12952.8	5245.97	9250.31	4895.96	10010	12630	10682.6	16089.4	6811.19	8406.96	15197.2
0.84_374.0733n	0.836717	339.059	4849	0.224982	1084.04	0.0930243	0.0976471	8091.41	14.0646		0.00486554	13.5427	0.570701	11.7792	3513.35	0.461524	23.2154	11.4889	5149.26	8763.97	0.404713	0.00109919	118.632	1726.13	713.273	4620.22	86.5218	8270.32	0.00777987	2158.49		4108.33	780.412	1197.23	79.1037	1173.68	22.044	7414.57	37.6196	7575.57	7069.49	59.9219	3.35359	1734.2	0.699741	0.199766	4521.8	10741.8	12292.1
0.84_958.1536n	0.836717	502.066	663.61		41.1179			1384.98							253.915				426.136	1194.33				96.8025	27.6961	452.495		1223.72		84.1177		402.369	25.3882	38.5811		43.5117		478.005		440.681	528.998			80.5953			441.998	812.742	1686.91
0.84_926.0633n	0.836717	486.021	408.329		65.0858			865.217							226.53				458.01	898.344				99.5111	33.1837	372.245		1292.32		110.136		317.666	30.5352	48.0148		49.3111		473.604		345.27	503.839			90.8486			367.653	618.532	1094.22
0.84_229.9888n	0.836717	294.005	736.301	8.85854	279.502	7.73029	22.9518	1341.36	14.1422	8.39084	7.82463	9.2436	26.526	4.67273	714.154	3.9659	9.45904	19.1538	824.151	1547.2	21.8867	11.1216	55.2554	465.104	403.114	750.542	84.7153	1629.21	6.08808	449.925	6.3645	447.773	299.936	289.191	99.4021	395.836	34.4857	930.442	18.9941	999.101	886.423	11.6086	9.94654	485.995	6.58754	22.1988	643.267	1497.63	2182.84
0.84_498.0736n	0.836717	261.035	557.275	43.6279	335.359	23.7563	106.081	721.501	82.3272	39.5128	26.7515	39.6079	94.2889	26.933	1194.03	19.8052	37.2312	64.9161	895.774	1457.33	83.8324	26.1229	153.991	789.308	381.554	1015.37	117.606	1627.33	23.8919	709.614	22.8286	501.059	542.233	486.592	73.5073	646.241	37.9982	1135.1	96.3324	1200.49	998.072	41.7689	30.6185	655.463	65.3846	123.249	550.655	2138.55	2479.86
0.82_1100.0638n	0.819583	562.03	228.497		26.3456			579.547							82.9713				163.202	388.485				24.4586	5.00668	116.185		449.766		21.628		168.749		14.6396		10.0156		124.513		92.3458	168.556			20.9365			152.71	183.598	506.559
15.90_315.2309n	15.8975	379.247	38120.6	45752.2	42873.8	32735.1	69644.1	57063.9	58730.4	44631.4	46809.4	49764.8	68814.1	34047.1	45967	36052.9	27709.1	53739.4	42585.4	71039.7	59153.2	43390.7	50391.2	55647.1	65658.4	40498.4	61123.7	60004.5	48067.8	45668.9	38420.5	30482.8	62284.8	34214.8	34273.8	67621.5	35267.1	36149.7	57781.3	28608.8	43662.3	29027.8	45808.5	56042.8	50822.1	68358.3	38220.7	41543.6	65566.5
0.89_657.6097n	0.88815	340.803	58.1156	49.1913	71.3082	53.424	94.1789	66.7467	157.989	82.29	46.8884	108.584	91.7977	67.179	70.3353	4.61589	53.8403	134.754	42.5057	46.5317	82.0304	43.7984	114.861	137.671	157.604	25.7204	169.646	59.1965	49.3404	104.485	42.0012	3.09091	163.19	71.5759	67.3043	158.527	67.8235	46.9082	149.493	22.377	36.4737	43.4893	47.0985	123.208	65.4528	110.418	24.6222	36.3318	39.3095
15.97_766.4509n	15.9662	731.437	33699.1	42286.1	39343.3	28025.9	69587.8	57589	57761.9	41528.5	44716.6	49183.8	67586.9	30515.2	42021.3	31604.5	24822.9	52441.6	37766.2	69984.6	58939.4	39365.5	48410.5	55350.1	65458.6	36655.1	60822.9	59593.5	45906.1	44270.7	33528.3	26455.5	62097.2	29704.7	31690.2	67245.4	31121.4	30425	57018.1	25469.9	40339.5	24625.1	42600.2	54324	46343	68526.9	32857.6	38612	65512.7
15.97_1102.5659n	15.9662	1067.55	1717.7	2190.14	2365.74	1206.98	2662.31	2299.22	2249.22	2015.66	2014.03	2066.26	2726.14	1480.17	1995.69	1699.93	972.712	2204.6	2201.69	2656.54	2306.56	2130.9	1994.84	2094.02	2618.19	2196.43	2255.98	2415.44	1862.73	1962.47	2076.01	1182.99	2622.26	1440.88	1792.87	2872.52	1690.73	1460.28	2154.93	1091.56	2024.56	1151.19	1879.53	2180.56	2000.54	2708.04	1731.26	2153.54	2848.7
15.97_792.3925n	15.9662	837.364	2654.93	3371.16	3223.37	1996.45	5736.94	4101.44	4493.24	3254.57	3254.53	3926.05	5476.5	2294.23	3137.83	2579.74	1651.52	4202.43	3052.99	5978.91	4502.28	2975.07	3289.06	3976.09	5161.33	3068.69	4932.31	4552.57	2984.89	3302.16	2899.14	1895.06	5034.43	2207.63	2573.5	5543.42	2528.66	2396.11	4465.7	1979.41	3076.81	1633.35	3391.91	3760.12	3524.84	5648.12	2655.92	3118.93	4991.28
0.89_703.5706n	0.88815	363.784	12.1485	28.8383	31.699	22.1564	75.8668	40.1525	104.724	57.6801	39.849	58.9174	65.0626	45.2791	21.603	17.9938	16.5489	75.2848	1.89409	0.0386313	68.3313	31.946	60.4736	78.2025	99.5638	4.22882	94.6817		35.9528	60.9676	28.3445		93.5824	23.6662	31.5294	101.801	44.8801		100.566		8.25489	21.8892	38.3542	66.879	44.8787	73.4983	0.0316493
16.05_624.3416n	16.0519	335.16	66253.1	86148.3	82057.7	62255.9	131504	108731	112732	85233.9	89107.4	96192.5	128295	65494.7	87356.5	67525.3	56336.5	104600	79678.1	136768	113838	80199.6	93885.8	105948	123608	77746.4	118082	114355	91356.4	88578.6	70539.9	56381.9	118854	59425.4	66347.2	127133	69212.6	66138.1	111106	54897.5	82739.4	55767.9	87618.3	106392	86760.8	130034	69159.3	79254.7	123823
0.89_641.5744n	0.88815	332.785	26.0761	7.80371	66.2806	39.8358	58.3994	73.3595	149.872	84.2801	30.3577	100.938	46.6884	58.4422	42.3485	1.01634	57.2578	118.449	9.31194		39.4684	14.8558	103.559	124.448	154.236		154.611	16.0233	27.5173	69.9509	21.7132		150.235	58.3828	56.8017	101.736	76.8504	21.7242	129.195	3.37207	14.2372	44.7798	23.9056	110.935	54.4929	78.2601		18.9552	7.65034
0.89_637.5430n	0.88815	330.77	19.5834	14.0046	46.0145	30.6332	46.449	60.9561	139.438	77.0343	25.0046	86.7382	53.1865	62.4155	20.6306		49.5015	105.007		7.81828	27.8624	8.08156	86.1145	98.3518	134.282	13.3336	137.55	9.00957	28.0247	55.3767	24.6205		131.725	41.0405	50.7338	75.0759	60.3175	10.7837	124.279	0.738151	3.4064	37.9253	27.0647	91.739	41.4989	61.6322	1.95833	5.58577	6.10657
0.91_501.9155n	0.905283	273.947	112.652	152.158	115.389	107.907	282.65	171.904	209.623	162.376	197.368	296.57	360.907	160.62	348.751	154.687	133.486	293.432	220.111	602.551	308.557	156.131	298.82	475.452	584.3	224.595	482.242	313.071	215.18	497.53	169.635	114.577	482.245	250.376	198.765	771.31	231.556	171.603	356.896	135.643	295.365	175.974	207.949	461.33	239.373	334.303	208.011	251.907	381.595
0.91_294.0080n	0.905283	338.979	175.2	35.4872	146.578	26.6294	125.339	235.348	75.9861	42.2485	95.1657	319.615	194.817	183.566	1724.79	28.9988	144.051	269.811	1296.16	1860.96	164.332	48.7289	300.2	1120.98	955.409	1215.2	565.214	1289.33	95.2014	1174.84	70.5949	838.759	775.266	642.162	194.611	2193.59	248.591	948.84	390.38	858.96	1691.88	216.051	108.354	1019.08	158.172	216.439	1224.78	1496.13	1926.84
0.82_1060.0670n	0.819583	553.023	236.114		52.308			534.192							93.073				142.926	355.53				37.688	14.1494	135.151		414.631		41.7196		151.627	23.7891	14.1061		21.1652		123.751		113.63	177.435			25.192			144.897	273.322	556.973
0.82_944.0730n	0.819583	495.026	291.897		53.7705			620.494							141.692				211.287	526.655				71.7642	20.3033	221.537		583.605		84.5528		154.452	28.4472	48.1896		46.5276		218.633	0.111069	157.438	245.387			89.3199			209.58	354.263	690.811
0.82_523.0881n	0.819583	488.074	901.6		113.679			1176.58							431.717				608.689	1441.29				109.117	21.5723	659.428		2239.06		151.873		410.193	33.9409	57.709		61.226		1070.66		960.757	825.813			146.92			491.684	1348.7	2436.14
0.82_946.0658n	0.819583	485.031	261.29		23.9596			548.107							101.571				175.593	497.617				65.6486	60.974	190.036		502.806		63.5391		160.166	25.3391	19.9662		47.9205		215.053		158.701	210.797			63.1106			210.618	312.961	668.173
0.82_435.5602n	0.819583	480.531	149.15					302.486							41.1104				93.6406	232.973				14.8727		88.8712		288.428		9.83998		71.1162		3.43448				121.854		81.2342	132.758			16.4195			103.833	188.973	315.498
16.22_675.9395n	16.2234	739.955	199.187	249.159	141.994	142.287	256.769	223.739	229.765	185.847	233.72	188.063	246.86	117.216	144.807	138.247	102.854	214.035	147.657	409.249	360.68	199.037	196.003	180.53	353.92	157.272	285.924	266.752	202.491	272.724	177.851	121.363	341.052	211.965	143.332	261.295	128.644	133.696	277.708	115.536	185.903	119.603	218.879	231.032	254.708	279.515	127.513	139.323	242.545
0.82_898.1754n	0.819583	472.077	376.87		38.9526			680.913		2.916					125.115				206.666	584.129				79.6112	22.8291	244.154		696.278		67.2355		262.2	34.1814	39.7378		45.4808		247.802		242.613	321.286			90.042			302.572	504.324	1075.3
0.82_896.0910n	0.819583	471.035	301.508		28.0427			597.951							161.169				223.736	567.613				37.4129	8.35524	204.534		644.814		56.4479		152.502	26.0766	28.6534		31.9041		297.122		241.638	251.32			44.3794			242.384	388.897	811.937
0.96_312.4541n	0.956717	277.44	49.7051	7.00987	21.0314		81.0746	195.805	79.5298	18.2074	304.086	1014.25	582.162	680.076	2490.05	72.3441	546.148	843.964	2202.81	3266.4	533.52	99.3403	725.207	2424.97	2365.82	2171.83	1844.72	3029.29	280.365	2284.67	244.537	1619.88	1894.41	1416.84	667.139	3198.98	867.513	1887.45	1280.29	1604.79	2346.02	690.08	282.876	2273.79	498.645	627.673	1792.68	2164.93	3165.69
16.41_250.2529n	16.4121	295.224	3836.94	4516.82	4405.4	3078.71	7048.66	6642.72	5918.95	4229.68	4687.45	5128.33	6782.94	2957.89	4812.76	3055.01	2721.82	5467.44	4346.71	7532.17	6363.5	3773.44	5057.99	5677.67	6871.79	4267.1	6803.71	6288.03	4710.87	4590.98	3381.84	2788.03	6161.62	2887.61	3017.27	7292.46	3122.27	2636.49	5882.93	2462.35	4433.98	2775.67	4647.87	5364.59	4203.71	6894.46	3229.72	3706.69	7005.46
16.45_309.7165n	16.4464	354.688	975.271	782.448	812.313	605.358	868.238	1226.77	921.465	777.545	767.193	804.656	1090.92	640.87	958.794	690.186	581.962	1020.65	673.644	800.24	1033.17	853.646	816.005	868.129	1154.71	818.283	1210.35	965.623	855.37	833.847	682.998	651.68	758.583	705.138	759.218	1164.93	600.299	687.119	777.011	710.968	825.303	651.258	882.118	845.797	839.739	889.106	646.339	867.326	1020.29
16.45_1130.5878n	16.4464	1095.57	3110.2	5132.95	4824.49	2415.39	9539.48	6957.13	8343.24	5160.01	5908.38	6296.18	9730.63	2875.28	5344.83	2933.05	2137.52	7119.85	4184.42	9384.03	8086.49	4450.04	6322.21	7038.85	9546.73	3814.01	8851.63	8188.57	5590.64	5257.73	3241.79	2636.07	8382.85	2316.03	2980.44	9182.64	2819.7	2741.05	8358.96	2186.14	4879.79	2010.35	5359.3	7384.71	5752.83	9257.43	2899.8	4358.09	8985.74
16.45_1101.6858n	16.4464	1066.67	145.889	319.111	451.608	240.977	955.044	384.094	890.889	298.33	415.265	442.247	1173.31	246.763	225.518	196.809	222.814	496.162	152.44	659.183	687.692	168.627	466.425	620.621	749.31	67.3695	739.546	672.626	178.915	622.422	255.024	187.364	887.335	145.79	241.821	956.86	105.151	112.548	740.423	157.516	210.88	194.812	335.628	517.338	455.375	1173.64	247.938	253.029	726.571
16.46_246.2474n	16.4636	291.219	127665	159002	150972	108098	252121	208144	215447	155409	168588	186912	245017	114363	159830	120847	99241.2	197222	146232	255726	216459	147986	179319	203402	236879	141272	225353	219225	169838	163628	129568	105696	227216	112351	119531	242277	123569	119101	210742	100348	153901	95707.8	163110	200675	172018	247574	123932	145340	239814
16.46_376.2643n	16.4636	421.235	94084	115231	109914	82594	194965	148177	155040	113688	122749	132902	186964	89295.6	115577	90646	77595.3	142502	105314	199956	156591	107453	131716	144492	176696	101903	162968	158896	125474	121027	95667.2	80876	165285	87877.1	92131.2	183192	90629.5	88537.1	152892	78502.3	111272	75972.2	117651	146613	123348	190027	93944.8	105534	176323
16.46_489.7691n	16.4636	454.755	470.219	466.434	354.748	294.963	863.711	812.298	651.646	361.916	559.581	442.963	494.72	344.299	549.31	367.854	305.115	486.234	438.321	713.577	758.527	442.91	490.984	473.54	576.752	338.43	596.64	584.631	424.347	481.795	334.372	454.057	715.118	453.019	412.837	577.945	286.963	419.086	740.914	312.104	401.229	248.591	457.789	443.621	558.37	616.465	375.638	331.204	941.252
16.46_1088.5391n	16.4636	567.259	4531.04	7070.56	6369.73	3055.65	12835.6	10483.6	10434.8	7130.08	8292.92	8915.15	12812.5	3418.82	7707.85	3772.76	2659.65	9818.12	5477.51	13616.1	11263.4	5668.6	8386.64	9580.61	12022.7	5535.33	11191.2	11389.3	8210.5	7778.46	4370.43	3337.53	11405	3052.3	3609.3	12274.3	3979.41	3633.76	10388.4	3004.96	6585.59	2522.25	7384.51	9787.63	7991.82	13224.9	3766.75	6372.37	12185.7
16.46_586.8601n	16.4636	650.876	302.863	271.232	261.731	249.153	317.165	449.212	323.985	243.866	264.534	352.069	465.087	211.609	395.907	255.975	243.369	378.59	224.606	336.536	433.266	185.766	250.287	425.529	620.426	208.855	370.776	504.474	353.066	290.342	210.97	239.834	387.879	243.836	243.063	459.262	244.32	200.923	225.966	214.249	203.467	182.699	301.123	256.58	269.664	385.261	222.842	259.941	500.726
16.46_932.6199n	16.4636	977.591	25564.9	31252.5	29387.7	23153.9	58027	44027	45432.9	30558.2	34537.5	37788.8	54946.9	24766.5	31747.9	25362.7	21588	40205.8	26351.5	58968.4	46267.5	27152.9	36197.8	42649.2	53824.1	25562.1	48493.3	47096.6	33701.8	32622.1	25642.2	22802.4	48613.7	23878.9	25647.6	53693.9	24781.3	24534.3	46009.7	21459.3	28748	19882	33739.4	41627.6	33901.7	56456.3	26743.2	27554.2	52628.1
16.46_1102.6667n	16.4636	1067.65	1364.46	1268.04	1317.73	959.559	3156.83	2586.94	2247.68	1290.73	1842.77	1944.93	3120.05	997.722	1812.23	989.302	852.838	1814.84	1124.14	3658.78	2135.26	1117.83	1354.16	1975.47	3157.99	1156.26	2584.68	2054.96	1369.07	1437.29	887.795	1254.19	2487.05	1057.02	1135.44	3813.95	1009.98	975.148	2082.1	1121.69	1448.6	963.132	1627.81	2146.04	1796.93	2701.22	1207.85	1112.18	2526.3
16.53_522.3377n	16.5264	284.158	42417.2	53829.5	51840.2	37016.9	85048.6	69877.1	73560.2	52742.3	57364	63205.3	83308.3	38163.5	54021.8	40342.8	34022.2	66913.7	49331.5	87422	73676	50018.6	61852.2	67681.3	80575.1	47164.1	75736.2	73453.5	57580.4	55885.3	42654.5	35814.5	76501.9	37576.9	40556.1	82728.6	40793.7	39294.1	71502.1	33391.7	51808.8	32048.7	55519.3	68615.7	58007	84504.9	40582.6	49716.4	81264.9
16.54_802.4486n	16.5436	767.435	25609.5	31645.2	30458.9	22983.1	54306	43666.6	45165.5	32147.1	35146.2	37927.9	53365.7	24181.4	31806.6	25055.7	21263.8	40594.9	28488.5	54639.4	45558.2	30521.2	38279.7	42049.3	51701.7	28218.3	47899.5	45956.6	35220.7	34293.5	26806.1	22063	48318.7	24421.8	25091	52547	25190	24437	44210.1	21199.4	31470.3	20142.6	32956.9	42519.1	35496.7	52804.2	25947.8	29250.5	51697.1
16.46_991.6112n	16.4636	1036.58	2568	3651.64	3589.32	2527.55	6531.76	5532.73	5452.39	3695.4	4237.13	4799.15	6226.51	2662.29	3846.58	2917.89	2411.56	5345.92	2941.04	7011.99	6003.17	3235.73	4544.4	5208.43	6559.35	2797.77	6072.63	5394.53	3989.31	4093.73	2734.91	2671.97	6432.36	2768.49	3125.68	7081.21	2894.18	2824.58	5874.72	2531.49	3471.28	2273.35	3973.08	5408.51	4493.4	6952.82	3131.56	3236.3	6781.54
16.46_1053.5540n	16.4636	1018.54	9620.97	12733.8	11489	8268.54	26235	18022.3	18866.3	11996	13869	16050.4	24674.4	9033.04	12845.5	9125.42	7882.25	17335.6	10069.6	26014.9	19603.9	10907.9	14971.8	17571.6	24172.3	9650.73	20795.3	20403.5	14173.2	13269.7	9724.16	8509.89	21982.9	8760.82	9450.45	23851.2	9061.88	8776.65	19662	7807.5	11356.9	7230.81	13227.7	18015.9	14038	25749.8	9755.69	10779.2	22681.9
16.63_770.5418n	16.6294	815.513	57776.3	58945.8	61123.4	39983.6	101624	97724.8	83571.9	58000.8	64195.4	71242.9	97858	43401	61676.8	43968.2	37963.3	75325.6	58296.6	114572	83775	55793.3	69059.6	77879	94146.4	54857.1	85683.2	90231.5	64263.6	62103.2	47521.7	41853.3	86791	43361.8	44362.4	97626.1	45344.2	45166.1	81056.2	40131.3	59528.2	35266.7	59702.5	78688.7	64834	98576.7	48887.2	57334.6	103342
16.65_711.9664n	16.6466	775.982	941.315		49.3746			1494.37											108.132	130.718			14.8809				26.7648	55.6794				65.9601															16.434	18.4942	341.108
16.66_336.7478n	16.6637	381.719	1837.55	255.197	705.761	89.7731	125.089	2647.29	127.877	149.846	68.9522	221.74	107.357	135.707	314.297	91.3431	105.817	173.209	927.866	1832.89	220.414	126.947	194.188	163.267	249.588	520.438	206.152	700.966	128.499	143.518	146.614	712.334	186.045	290.437	178.437	149.379	41.6346	342.822	164.249	507.589	287.991	154.961	98.5416	189.025	194.258	210.463	514.922	539.949	1654.41
16.66_452.7655n	16.6637	417.752	7107.48	148.514	2098.8	59.1712	321.487	11099.8	347.427	167.976	214.827	571.758	91.5726	95.8132	1099.28	5.483	269.008	121.455	3074.93	6793.46	146.099	116.167	326.808	324.747	192.239	1893.5	121.391	3658.86	11.1361	192.13	53.4224	2092.22	284.336	826.795	86.4503	578.116	130.396	1272.87	97.6898	1496.04	1128.05	168.008	113.154	702.113	82.1912	283.636	1983.51	1931.1	7057.28
16.66_456.7365n	16.6637	501.708	676.909		120.664			1214.32											193.173	621.847						78.2505		284.055				77.1686		25.3274				88.0774		46.7923	35.5624						85.1036	105.611	645.38
16.66_311.6643n	16.6637	276.65	2844.88	376.37	1070.96	346.576	643.725	4430.27	544.237	385.832	421.949	534.958	458.851	366.804	919.627	265.761	353.045	464.969	1375.49	2197.3	433.929	396.89	529.318	449.133	563.229	1038.87	385.365	1874.78	369.487	426.846	391.363	1009.18	591.824	475.741	371.577	603.507	378.327	787.266	317.139	763.827	764.699	225.791	361.717	696.722	518.414	564.785	1006.33	1052.89	2480.32
16.65_358.7797n	16.6466	403.751	791.73	11.6909	150.447		13.0882	1186			0.431247		4.30672		26.547	0.231572		27.3905	251.254	745.213	7.8872	9.0597			37.8381	85.3297	19.0702	146.72	15.6799	2.67789		153.577		34.3474	19.2674	18.6495	8.7988	63.4787		117.193	4.29484		0.366799			7.31416	116.365	148.936	738.99
16.46_1044.6166n	16.4636	1009.6	3446.61	4477.42	3988.59	2914.81	8994.27	6821.98	7392.68	4058.7	5493.7	5780.24	8840.44	3303.97	4938.76	3699.35	2897.69	6283.73	3803.09	9576.8	7101.61	3697.34	5241.05	6431.25	8809.71	3554.13	8158.73	7302.91	5081.92	4728.24	3742.47	3023.54	7452.44	3060.42	3334.77	8768.8	3423.95	3458.64	6408.96	2648	4319.37	2395.81	5075.53	6702.13	5546.97	9200.65	3683.43	4302.97	8455.82
16.75_1052.6012n	16.7494	549.29	14636.2	19134.9	18170.8	11558.5	32362	25679.7	26579.4	18828.8	20554.5	23209.2	31905.5	12601.7	19374.6	14288.5	8958.86	23647.1	16450.2	32721.6	27018.2	18026.7	21909.5	25122.8	30970.4	16252.4	28108.9	27532.8	21209.9	20682.5	15534.4	11343.2	28944.1	12360.9	14058.3	31082.8	13755	11899.5	26664.4	9655.34	18157.1	9849.43	20162.3	24892.8	21374.3	31979	13221.2	17332.7	29619.5
16.46_1004.5611n	16.4636	969.547	11684.2	14596.5	13732.6	9692.28	31358	23794.7	23162.9	14769.6	16933.4	19623.6	30229.3	10038.1	15595.2	10318.7	8793.88	20501	12669.9	31377.5	23950	13894.3	17408.8	21218.6	28647	12167.3	25921.4	23565.1	17065.8	15910.8	10879	9373.49	25804	10536.2	11011.2	30005.4	9789.35	10432.5	23296.5	9128.7	13779	7984.04	15735	21704.1	16695.1	31243.1	10805.1	12880.5	28447.3
16.77_748.9882n	16.7665	813.004	438.568	488.07	466.368	196.174	678.974	663.36	543.902	500.403	534.802	573.566	833.965	311.723	465.564	340.246	265.801	677.011	436.497	649.067	514.571	518.549	441.887	713.201	669.986	408.214	566.358	637.778	549.218	574.924	346.811	310.549	681.592	282.924	394.974	779.36	302.333	275.77	621.633	260.251	375.53	316.282	479.463	522.772	532.119	655.624	448.879	351.141	855.158
16.84_994.5996n	16.8352	959.586	14541	16806.4	16114.9	11101.3	33598.7	26569.1	27264.5	16919.5	19195.4	21348.1	33147.8	12120.8	16729.2	12412.1	10378.9	22268.7	14984.3	34027.8	27400.4	16130.6	20818.6	22511.5	29923.8	14805.1	26917.8	27150.1	19182.7	17652.7	13314.4	10639.5	29303.5	12498.8	12930.8	31550.5	13038.3	12281.8	25065.1	10004.7	16541.4	9126.5	17418.5	22162	20105	32630.4	13966.6	16507.5	30815.9
16.84_952.5826n	16.8352	499.28	85409.6	104702	98645.6	70006.8	170928	141142	144623	102205	112235	126518	165824	74943.3	105209	77302.6	64584.8	131469	93854.2	172214	145540	97997.3	119893	134224	161068	91114.7	149382	147057	114567	111070	85651.1	68784.9	153164	73648.1	78499.8	163372	81541.6	77375.5	141009	66148.2	101590	61870.9	107764	133902	116105	164714	81354.6	96912.9	162798
16.77_704.9628n	16.7665	768.979	666.663	930.937	838.483	679.717	1095.49	1074.63	1197.07	891.034	899.807	847.047	1591.73	622.176	837.412	678.819	516.487	1077.29	834.128	1169.7	1055.02	859.371	988.06	1052.38	1233.27	719.939	1227.21	1141.03	873.774	973.85	644.766	429.678	1126.3	591.172	608.164	1156.19	707.999	558.304	1226.13	597.653	703.518	387.865	1020.25	1200.13	1020.04	1375.61	617.018	739.97	1273.25
16.46_653.4652n	16.4636	698.436	32738.2	42445.4	41130	27585.5	74660.2	60295.9	62149.4	41738.4	46231.9	51939.2	70260.9	29376.8	42817.3	30781.7	25133.8	54848.6	36722.2	74308.7	63212.7	38099.4	51255	57088.2	70680.6	35890.3	64896.8	62236.6	47620.4	45270.9	34676.4	27583.3	64724.2	28904.2	30686.9	71581.4	30662.2	29391.1	59847.7	25665	40686.5	23788.5	44077.5	57255.6	47764.6	72034.5	31326.1	38650.9	68546.7
16.94_852.4803n	16.9381	449.229	28087.1	36819.9	34164.8	24862.1	57097.2	47358	48592.8	35771.5	37098.5	42530.3	56331.9	26802.3	36648.4	27690.2	23114.1	45523.7	33420.6	59068.3	50254	34504.5	41770.4	46361.5	56085.2	31494.3	51753.2	49740.6	37922.3	37533	28199.1	21539.9	51990.5	26248	27122.4	55491.6	27109.6	22972.4	48443	21521.2	34108.4	21889.8	37148.1	46825.9	39143.9	56710.7	27597.7	33879.6	54843.1
16.46_996.5991n	16.4636	961.585	9665.4	11201.1	11232.9	8546.63	22239	17238.1	16997.4	11875.8	13166.6	13935.3	21367.2	8991.18	11515.5	9182.1	7824.99	15478.8	10031.7	21848.4	18809.1	10745	14859.8	15903.6	20594.8	9792.98	19542.9	18607.4	13363.2	12847.3	9105.68	7736.12	19146.8	8756.8	9441.35	20630.5	8447.95	8650.59	17411.7	7530.31	11192.5	7412.55	12423.4	16495.3	12802.2	21530.1	9074.74	9961.49	20298.5
16.46_782.5320n	16.4636	827.503	12449.1	15324.8	15133.8	10480.5	22904	20733.6	20447.8	14972	16567.7	18277	23160.7	10613.8	15585.8	11287	9491.4	18633	13763.3	23600.9	20583.9	14236.8	17818.6	19731.9	22810	13651.7	20928.9	20716	16592.4	15928.4	11760.4	10278.3	21792	10577	11586.5	23061.4	11544.7	10976.4	20287.5	9370.74	14836.6	9021.46	16145.6	19964.4	15924.6	22303.2	12140.8	13731.9	22514.5
16.46_892.6252n	16.4636	937.596	7197.01	7526.93	7121.17	5127.57	13670.3	13031.8	11871.6	7649.91	8136.13	9272.18	14135.8	5800.64	7945.7	5371.2	4988.55	9370.84	6919.93	14186.4	11509.6	7149.64	8910.12	10725.4	13576.9	6707.56	12526.9	12448.8	8124.27	7910.71	5909.03	5239.99	13047.8	5788.8	5503.04	13925.6	5520.94	5170.26	11255.8	5173.44	7237.12	4438.18	7956.29	10547.1	8653.24	14266.5	5918.43	6696.45	13509.5
16.46_744.9388n	16.4636	808.955	336.933	466.485	540.243	364.513	913.001	703.554	643.875	481.601	654.057	675.151	806.873	441.539	630.546	351.477	412.27	693.277	425.813	866.929	740.655	391.591	595.168	579.84	953.685	391.416	859.557	692.311	552.834	581.645	371.921	347.714	596.659	396.888	471.803	887.879	367.611	350.528	777.134	372.848	460.117	297.268	578.231	870.378	603.866	922.376	437.792	398.193	826.634
16.46_746.3642n	16.4636	791.335	1063.05	1589.23	1352.86	1065.41	2896.4	2000.73	2236.77	1593.44	1689.33	1917.85	3106.48	1075.09	1620.94	1130.65	1012.7	2111.7	1446.31	3430.9	2512.26	1286.49	1877.94	2058.69	2915.99	1130.79	2641.54	2548.44	1605.38	1771.07	1109.13	914.625	2531.2	1357.46	1155.09	2874.25	1229.84	1218.24	2352.23	966.011	1350.85	899.699	1581.16	2332.96	1592.18	3226.54	1059.46	1228.93	2841.93
16.46_650.4727n	16.4636	695.444	18390	23339.1	21959.3	15402.5	37839.8	32142.5	32340.2	22896.5	24931.5	27008.8	36786.8	16417.3	23379.2	17129	13844.6	29461.3	20433.9	38196.6	33136.1	21280.4	27186.2	30723.8	36692.3	19748.5	33354.8	33187.4	25084.9	24325.2	18384.8	15312.7	33914.4	16536.1	17313.8	37466.3	16787	16533.9	31956.5	14212.6	21745.6	13938.6	23646	30323.8	25518.2	37246.7	17705.9	20577.8	35272.1
16.46_556.8813n	16.4636	620.897	640.614	954.948	837.942	528.318	1551.56	1286.26	1346.35	791.48	953.378	1072.72	1553.33	609.113	920.714	666.44	608.176	1129.58	593.286	1448.24	1365.99	728.683	989.26	1117.49	1662.99	575.168	1371.39	1110.39	876.84	960.841	689.28	663.46	1220.29	622.109	684.985	1421.94	694.97	667.87	1178.89	560.693	714.069	494.602	880.263	1257.8	848.298	1723.28	715.216	714.848	1341.88
17.14_1026.6717n	17.1439	1090.69	1767.81	2617.71	2077.63	1447.64	5012.53	3811.62	3792.33	2130.65	2858.25	2786.9	4464.61	1424.16	2324.72	1551.21	1230.78	3118.83	2065.06	4630.97	3694.18	2265.07	2948.56	4134.76	5006.51	2046.68	4001.97	5108.27	2979.3	2706.57	1526.3	1376.62	3758.96	1636.22	1743.16	4776.57	2077.8	1707.42	4559.89	1252.87	2463.42	1304.46	2654.42	2942.15	2480.92	4019.48	1896.65	2295.29	4308.54
17.16_489.8537n	17.1611	553.869	1853.86	1767.49	1816.36	1340.26	2607.03	2949.97	2253.99	1353.8	2010.92	2194.19	2741.29	1268.29	1704.79	1211.53	1011.64	2563.27	1633.93	3027.23	2938.51	1819.82	1975.55	2500.05	2605.31	1711.97	2354.58	2721.46	1877.69	1877.22	1362.21	1257.79	2499.15	1518.03	1619.96	3039.46	1332.44	1104.82	2081.25	1086.84	1724.77	1210.78	1759.35	2164.99	1855.37	2713.12	1480	2024.56	2660.6
17.18_577.9050n	17.1782	641.921	1709.02	2132.52	1763.26	976.244	2373.17	2894.15	2122.96	1751.88	2344.55	2094.84	2652.13	1253.64	1589.33	1270.38	1347.59	2099.36	1587.66	2385.59	2578.41	1830.22	1895.95	2181.17	2241.72	1710.46	2164.15	2541.26	1448.11	1677.21	1647.8	1567.2	2036	1333.66	1310.81	2517.83	1785.35	1912.69	2345	1554.03	2236.78	1103.71	1873.71	2559.84	1657.93	2321.05	1585.4	1969.2	3055.52
17.18_555.8914n	17.1782	619.907	1078.68	931.499	1174.69	828.774	1257.96	1352.62	1618.01	1033.1	1293.95	1201.84	1323.54	1045.3	1057.78	981.406	631.865	1703.9	839.278	1709.92	1255.04	880.699	1444.45	1226.34	1261.01	691.208	1158.58	1629.52	989.486	1094.65	946.045	901.983	1305.3	916.911	794.573	1802.06	1031.41	831.166	1536	714.153	1083.31	579.926	1144.28	1375.72	1120.26	1519.73	937.194	1045.89	1521.4
17.18_533.8763n	17.1782	597.892	733.514	678.661	624.385	672.545	1327.06	1263.08	1054.64	1201.21	617.988	1100.27	676.029	604.08	1083.63	529.376	519.917	996.458	757.702	1425.93	1070.25	878.386	1014.97	876.557	1170.53	789.011	1214.49	1276.19	950.179	1043.38	828.085	639.146	821.859	708.853	686.737	825.984	697.334	742.64	1224.35	591.199	802.061	561.63	1109.76	1240.3	1079.47	927.462	893.08	929.828	1595.92
17.26_986.6809n	17.2582	951.667	22947	28207.6	27329.3	16348.1	53258.4	45921.7	43291.3	26695.3	28906.2	33659.2	49207.8	17672.3	28950.1	18817.8	15262.5	37574.3	23438.9	53779.4	41833.3	25977.5	32356.2	39498.8	52420.8	22386.3	45402.2	43932.7	30801.7	27678.8	20314.1	16746.4	48338.7	17773.6	20574	52221.2	19413.2	18309.1	43171.4	14881.7	26455.4	14143.8	26761.8	37290.8	31148.4	51776.3	21139.7	25242.3	47472.6
17.28_584.9108n	17.2754	648.927	2749.79	3032.16	2863.96	1937.16	4017.74	4411.19	3563.48	2826.94	3089.43	3263.99	4469.51	2233.61	3188.48	2238.98	1752.37	3654.56	2664.29	3945.18	3745.77	2773.06	3381.84	3277.25	3691.97	2475.88	3937.8	4413.63	3146.35	3078.22	2499.84	2304.03	3389.01	2271.49	2450.32	4683	2354.52	2492.99	3953.42	2303.6	3226.16	1901.16	3138.34	3663.65	2934.06	3838.98	2447.05	2877.39	4092.5
17.14_536.4098n	17.1439	581.381	336021	425767	402707	281899	717950	577706	600125	409867	454759	512372	695647	301341	423829	311783	256580	545036	378295	726556	601680	393753	495331	559713	661982	368906	623378	611823	457279	444687	342680	275485	633355	291890	316872	687794	325091	304476	581716	258314	410999	243735	438104	550250	472809	698031	323365	383947	674431
17.29_672.9650n	17.2925	736.981	505.014	492.297	705.109	544.417	617.128	983.612	426.564	668.129	653.89	488.804	374.82	346.691	555.367	515.684	468.292	754.618	483.832	754.571	648.896	690.15	716.77	823.045	958.264	404.051	452.709	604.776	596.34	477.222	446.031	421.05	664.03	415.098	536.33	688.853	599.141	565.06	784.869	533.126	639.095	371.444	476.555	688.151	746.354	753.062	434.933	667.028	744.469
17.14_401.7947n	17.1439	465.81	255.197	282.084	423.571	316.504	448.771	389.687	444.924	274.32	324.441	395.112	583.216	333.272	283.879	194.985	330.986	365.853	278.518	461.076	662.458	337.305	448.498	344.609	279.599	318.644	533.209	576.974	380.349	326.136	256.618	299.835	564.196	248.789	277.048	547.663	440.937	389.287	413.037	192.952	427.312	213.797	443.452	348.102	465.091	354.735	378.883	437.604	503.671
17.38_1202.6778n	17.3782	613.337	21554.9	29000.3	26561.1	18116.4	45306.2	38100	39429.6	27832.5	30003.7	33137.2	44724.4	18807.3	29215.4	19719.8	16217.3	36546.5	23673	40873.4	38567.3	24978.9	31988.5	36820.9	43034.4	24355.9	40267.3	39946.6	29895.6	29968.9	22690	17343.7	40903.6	18791.3	20489.5	44069	19744.2	19408.1	38984.7	15945.5	26298	16001.3	29894.9	36881.3	31900.8	41366.6	19802.8	25195.3	43767.3
17.38_424.3055n	17.3782	389.292	351180	443464	423733	296369	747202	590947	623216	432225	472673	531197	723671	316493	443878	327943	269733	562513	397671	770211	624537	416460	514862	576351	689693	386346	646822	634076	478981	464585	360907	288559	659436	309173	335795	716933	342528	322722	603526	272346	429741	256969	456395	570280	485411	732077	338651	407105	698898
16.46_564.8828n	16.4636	609.854	78.2913	92.7938	43.0499	44.0367	57.2727		1.94141	115.799	156.262	125.579	188.462	85.262	115.588	50.1812	59.4098	33.5807	67.986	85.8734	135.486	43.3473	69.7771	118.538	169.768	41.5871	92.716	183.141	121.557	111.409	52.0906	72.3109	100.197	14.566	104.816	201.506	80.5759	104.02	21.5467	68.9283	96.9801	62.6145	137	68.4857	155.31	39.4854	131.326	121.68	174.715
16.46_478.8006n	16.4636	523.772	214.02	251.687	230.994	183.941	521.647	658.483	433.271	206.344	354.317	364.706	332.123	220.833	338.477	193.437	165.086	378.08	154.113	500.025	329.894	245.738	393.664	375.452	524.145	235.891	302.661	476.876	197.56	340.311	181.77	231.928	347.505	221	175.779	373.035	161.127	213.282	414.431	181.346	241.565	193.949	290.523	306.359	276.772	627.48	212.748	212.494	359.321
17.50_1122.6804n	17.4983	1087.67	3538.87	5095.02	4514.31	3152.85	9735.7	7644.03	7654.69	4416.27	5721.44	6677.95	8984.91	2806.23	5123.18	3103.16	2678.33	7533.28	4351.73	9447.66	7277.51	4402.2	5803.61	7578.29	9980.31	3941.31	8835.86	7755.88	5850.19	5423.85	3944.92	2771.91	9152.17	3346.32	3092.55	7713.37	4037.19	2976.9	7238	2660.99	4676.91	2420.17	5005.27	7192.14	5652.75	9327.72	3664.31	4514.24	9944.67
17.50_1080.6179n	17.4983	563.298	11455.6	15734.2	14616	9396.79	25457	20012	20255.9	15332.3	16418.1	18655.6	24639.5	9466.75	15529.1	10979	8290.74	19670.6	13503.3	25166.6	21267.3	14370.8	17809.2	19397	22639.3	13406.7	22150.4	21680	17017	15682.4	12096.1	6487.74	22001.3	10518.8	11104.6	24569.2	11329.8	8719.5	21147.7	6762.44	15172.1	8681.28	15706.4	20497.4	16603.7	24675.1	11459.3	14016	23513.6
16.46_334.6780n	16.4636	398.694	340.287	395.626	261.537	280.649	423.42	452.306	419.502	371.071	361.371	439.197	532.915	305.883	448.595	301.84	281.467	503.059	290.892	516.611	566.31	272.035	381.862	309.471	544.783	283.956	340.136	404.525	409.577	324.132	265.917	316.927	422.487	241.189	226.333	598.239	228.844	262.146	426.781	240.356	316.232	206.892	284.988	424.51	434.874	514.319	304.216	290.871	551.547
16.46_424.1928n	16.4636	389.179	4981.82	6615.85	6132.84	4817.69	11106.1	8593.48	9112.91	6470.16	6999.41	8382.54	11337.1	4688.65	6765.29	4943.24	4136.65	8438.94	5886.43	12073.8	9746.36	5805.82	7512.05	8669.03	10207.3	5760.41	9660.27	9670.41	6986.39	6970.65	5271.78	4507.84	9888.35	4663.81	5044.96	10702	5115.33	4823.06	8917.95	4296.7	6136.71	4016.99	6540.62	8457.23	7034.15	11219.2	5158.6	5924.72	10337.3
16.46_700.3553n	16.4636	362.176	5905.36	7329.24	6825.99	5530.16	14819.4	10559.7	10965.3	7177.03	8394.82	9343.63	13902	5987.66	7617.88	5864.99	4915.43	9673.2	6194.46	15178.4	11191	6242.65	8723.34	10182.2	13277.8	6049.41	11957.9	11690.7	8231.43	8035.75	6123.51	5491.8	12051.6	5795.71	6084.81	13389.9	5581.78	5797.99	11138.9	5108.37	6893	4892.29	7733.36	10321.5	8142.29	14324.6	6018.39	6396.55	13462.2
16.45_1014.6264n	16.4464	1059.6	2544.76	2958.09	2978.35	1995.41	7599.48	4823.69	5090.36	3139.46	3546.74	4086.63	6924.51	2328.79	3123.87	2378.36	1791.01	4247.62	2461.1	8142.81	5653.78	2583.72	3802.78	4340.1	6632.92	2114.68	5372.09	5345.09	3568.24	3056.66	2273.59	2256.65	5447.93	2072.13	2256.81	6259.64	2101.23	2237.94	5191.59	2027.96	2499.69	1759.13	3208.34	4492.75	3392.25	7340.51	2452.95	2793.45	6358.07
16.45_658.4254n	16.4464	623.412	9105.31	11263.8	10598.2	8246.55	18944	15585.1	16197.1	11055.3	12273.8	13705.8	19169	8569.24	11197.6	8810.02	6958.09	14635.2	9411.88	19374.5	16590.3	9264.89	13224.3	15222.8	18340.3	9359.26	16708.8	16545.9	12519.8	11903.3	9038.49	7995.71	17324.1	8322.93	8997.59	18492.6	8302.57	8369.95	15885.5	7137.01	10507.8	6906.87	11577.1	15326.2	12013.8	18631.9	8898.96	9560.22	18723.1
16.45_368.7016n	16.4464	432.717	580.909	590.634	593.883	423.374	854.338	827.237	787.705	630.34	625.616	670.789	938.608	530.495	629.686	488.741	401.838	815.321	422.258	969.002	747.25	550.51	813.164	810.836	874.286	505.804	726.932	687.386	640.867	564.815	515.604	510.995	776.966	414.088	474.273	877.711	464.171	427.899	894.433	441.579	482.772	377.301	657.304	726.82	646.94	750.495	477.562	438.085	896.885
16.45_492.8234n	16.4464	537.795	124.839	92.9873	72.9334		74.5775	96.3237	26.635	23.9991	15.2521	14.9062	33.6175	26.3651	52.4243	108.189	36.1508	129.685	34.0655	51.111	44.3505	53.7732	15.5365	16.3643	116.921	45.7987	20.8227	15.1795		69.0169	62.5349	30.2205	117.997	27.9911	59.042	121.523	63.4133	25.7306		59.7598	65.6072	37.0204	26.8819	77.6131	42.3397	48.1545	83.7078	84.0266	135.91
16.45_361.6625n	16.4464	326.649	601.226	665.24	448.349	451.893	913.059	954.976	771.375	604.149	592.169	809.114	860.911	466.594	732.961	491.933	451.579	656.044	462.424	945.351	752.469	678.788	700.785	838.103	910.092	558.709	792.568	871.146	811.933	700.548	434.216	528.071	794.281	691.751	412.95	990.191	402.442	610.443	645.555	569.016	558.036	437.352	685.271	1019.87	662.335	1037.77	642.106	774.743	1242.78
0.82_892.0929n	0.819583	469.036	495.289		58.9555		19.5182	1039.03	0.0406113				11.778		169.906				213.08	626.523	0.974928			61.7587	7.27025	234.312	1.06942	635.704		73.1762		190.63	31.8091	31.7108		29.3113		243.381	1.07018	190.917	278.634			64.125	0.47295	29.512	252.187	404.125	770.922
0.82_906.0458n	0.819583	465.021	439.153		61.9193			862.073							189.941				300.998	782.594				61.8608		377.498		888.19		74.4118		243.041	14.8867	30.8249		58.0747		362.228		273.053	369.281			88.1508			305.813	565.445	1124.57
17.93_1525.1027n	17.9271	774.55	19656.1	24663.7	24008.2	16616.3	44231.6	33583.7	34568.6	23786.6	26261.4	31208.8	41926.9	18436.9	24570.6	18147.6	15293.8	30652.4	22411.2	41320.3	36979.3	28857	30076.5	35183.5	41439	21883.3	36893.3	35843	27145.5	25860.9	20029.7	15866.2	36020.4	17088.7	19349.1	40579.6	44111.8	17727	35339.2	15310.5	24023.9	14277.9	25484.7	31470.9	27133.1	42003.4	20093.7	22745.2	39439.8
17.94_1515.1071n	17.9443	769.552	10328.9	12365.8	12004.8	8380.04	21837.8	17148.5	17926.2	11999.5	12814.6	16001.6	20914.9	8837.68	12328	9698.59	8019.56	15599.2	11527.1	21198.6	18431.3	11843.4	16109.9	16933.4	20414.7	10912.1	18150.5	18370.9	13930.1	14119.4	10209.5	8091.7	18439.2	8723.22	9992.07	21392.4	9642.02	9852.03	17353.7	7922.73	11283.8	7578.06	13173.5	16087.6	12889	21233	10639.1	11146.4	19341.2
17.98_1409.9984n	17.9785	727.988	33295.1	40695.4	39369.2	27885.2	66677.6	54912	56524.6	39454.8	43395.8	49893.4	64848.3	28975	40737.3	30302.5	25789.8	51095.1	36123.4	66140	57178.5	37659.4	47730.2	53426.1	62110.2	35365.5	59889.5	56653.1	44018.9	43077.8	34182.4	27033.6	59236.2	28863	31099.7	63857.4	32143.7	29749.1	55122.8	25548.1	39935.1	24295.4	42297.5	51972.8	45012.5	65417.4	31465.7	37241.4	62504.9
0.96_1365.9811n	0.956717	470.989									123.958	609.457	336.362	354.922	3222.45	32.3835	284.777	501.384	3103.58	6351.34	234.58	56.3486	445.219	1481.5	1667.75	2087.75	1287.04	3236.37	139.336	1442.96	127.057	1729.2	1279.14	841.905	377.134	4870.39	514.432	2128.06	640.73	1839.7	3213.64	383.016	144.226	1434.45	280.739	435.933	2240.43	2850.37	4338.49
18.02_1343.9310n	18.0243	683.964	53060.8	67372.4	63875.8	43267.3	104979	84353.2	86776.4	65035.5	71238.2	81144.1	91856.7	46605.2	66290.4	48500.2	40207.5	81686.5	58002.4	102423	90947.2	61446.1	78767.8	82814.7	94705.6	57185.4	94478.1	90929.6	73396.5	71500.3	54117.2	41894.7	95111.9	44669.3	48664.9	99953.6	50933.2	46848	84176.5	38953.1	63802.5	37692.4	67681.5	83432.5	75703.9	98430	48727.3	59670.3	96864.6
0.82_858.0283n	0.819583	452.003	466.336		118.742			774.978	0.404136			0.322234			323.437				425.958	1022.98			0.0662385	167.28	64.1362	505.945		999.974		167.387		274.911	80.9663	93.3216		118.695	0.512657	547.133		487.927	515.798			163.955			395.344	893.136	1368.18
18.06_1282.9599n	18.0586	664.469	141859	175106	168938	115898	297641	232263	238837	167899	186217	210268	268677	124166	174037	127195	107083	218041	156299	280428	240426	163856	202961	225209	259762	153320	248372	244239	187040	182985	141468	113303	248992	120785	130166	268813	135650	127348	232044	105723	170819	100684	178686	220478	194065	272307	133569	156162	263313
18.11_658.0064n	18.1101	702.978	1185.44	1406.98	1253.35	1116.91	1958.67	1959.99	1605.99	1346.39	1820.16	1560.32	1503.74	1220.37	1353.48	1049.94	1009.99	1787.76	1330.15	1586.65	2302.04	1193.75	1858.82	2025.64	2446.7	1367.17	1833.79	2080.14	1676.5	1794.48	1092.64	1062.21	2059.6	1088.76	1099.79	1856.7	1610.79	1168.71	1934.33	734.811	1272.31	718.728	1565.35	1849.8	1932.44	1814.31	989.999	1218.68	2297.78
18.11_635.9072n	18.1101	680.878	2016.53	2354.01	2412.07	1710.61	3944.65	3672.3	3201.04	2410.32	2548.03	2623.94	3773.54	1830.95	2342.14	1815.97	1586.42	3084.02	2349.41	3975.85	3299.34	2446.7	2874.42	3208.72	3801.13	2276.63	3487.21	3286.47	2524.99	2635.82	2201.69	1641.28	3274.99	1656.33	1963.04	3455.32	1884.51	1918.67	3122.46	1667.82	2213.01	1376.69	2636.62	3059.93	2827.58	3389.91	1762.66	2063.22	3687.28
18.14_1144.8268n	18.1444	595.403	151517	190111	183582	129638	320708	257520	271886	186366	203926	232999	312568	138444	191884	143062	117037	247526	169234	317975	273981	179084	224212	254287	296333	166897	283147	274825	202102	202341	158177	125013	285551	134924	144357	308447	150624	140329	262502	118142	185326	112494	197088	247631	213216	312084	147545	172478	300531
18.16_795.6121n	18.1615	760.598	388498	480209	460165	331619	810132	659235	671911	460071	544212	581462	777222	344796	485266	358721	324113	618538	423192	801839	693663	446487	613867	664691	760809	413665	736705	682030	523383	512125	387946	317395	709922	332378	364960	812626	371027	363406	712261	291356	473321	279761	506516	619514	544559	775634	362624	437100	767589
18.20_1056.8044n	18.1958	551.391	236763	298311	286752	202939	501606	398084	416035	288421	318399	353912	482257	214816	300249	222058	183240	378172	266416	498508	417338	279823	345321	388372	457494	261321	435201	419494	317542	309017	243700	196018	439247	207469	227956	476705	231800	218703	403202	182727	288882	173525	307564	382531	327665	485244	228822	269983	469828
18.18_1062.8394n	18.1787	554.409	138981	177018	169584	119374	308048	238473	248349	171968	189785	213141	293233	125642	178454	129258	105892	224300	157809	307097	250597	166217	206724	233199	275692	155335	261830	254182	192033	184282	142481	113136	265799	121292	132901	288994	137716	126704	244568	107604	174333	100664	181694	228929	198435	298196	132008	158982	282367
18.23_1012.7311n	18.2301	529.355	40348.6	52722.2	50233.7	34150.7	87644.7	71792	73416.5	50242.4	55560.7	61331.9	84431	36677.6	51439.1	37741.9	30493.5	67363	46315.8	89569.7	74614.4	48073.4	58244.4	69249.1	80590.6	45114.6	77498	76526.8	55478.1	53729.7	41073	32799.4	77918.2	35099.5	36951.4	84671.8	40066.9	37020.1	72698.4	31948.8	50231.1	29998.7	53516.5	66350.8	57525.3	85355.4	37198.4	43350.2	81792.2
18.28_306.7380n	18.2815	351.709	281.72	88.0215	118.521	57.1648	196.325	352.335	34.6948	79.5602	177.036	105.12	180.785	140.804	113.626	79.8409	93.8728	91.4228	125.492	129.812	49.5867	57.052	62.6046	57.099	45.3551	99.5358	153.802	151.453	243.316	196.227	80.8179	138.18	13.749	71.6729	69.6644	83.0071	158.003	105.989	56.1297	97.9936	205.011	129.901	125.223	157.339	83.0885	60.8741	113.969	144.703
18.28_342.7410n	18.2815	406.757	216.387	507.206	373.197	264.283	389.034	522.488	410.278	287.299	488.111	531.336	332.54	310.894	472.124	147.598	254.486	425.258	407.209	445.304	620.628	359.558	181.609	337.146	484.781	430.855	247.802	513.406	352.454	468.636	325.308	240.88	429.82	217.082	330.255	534.103	431.04	313.342	467.405	302.617	470.705	215.978	429.452	440.904	468.028	234.465	282.319	352.141	523.655
18.28_1004.6839n	18.2815	969.67	16574.7	23100.5	20726.8	12743.4	48151.8	33438.8	32929.1	20142.5	23618.9	27505.9	43608.3	14033	22375	14195.4	12559.3	29900.9	18024.1	44843	34013.1	19055.3	25972.2	30182.2	39807	19222.4	36092.6	37291.7	24201.7	22100.2	15132.7	12247.1	37025.1	12569.7	15472.8	45035.3	15750.6	15568.9	37460.4	10937.4	19873.6	10810.2	23380.5	31186	24362	48544.9	14446.9	19455.1	41555.4
18.30_398.2097n	18.2986	363.196	8019.62	10826.9	10184.2	6956.15	15086.7	13953.3	14727.1	10965.4	11269	12384.3	15646.2	8056.34	10686.2	8063.49	6395.18	13641.7	10045.2	15080.8	15337.7	10109.8	11931.3	13850.7	15472.8	9100.32	15702.6	15454.1	11207.6	10787.8	8341.74	7442.55	15946.4	8113.65	7880.17	15570.6	8492.67	8327.3	14951.9	7144.91	10679.2	6414.21	10985.4	14514.8	11428.8	14864.6	7944.92	9681.86	15846.5
18.30_380.8560n	18.2986	425.827	1526.66	2032.35	1805.82	1022.03	3219.5	2604.73	2914.89	1832.23	2310.28	1959.28	2669.28	1288.1	1829.38	1452.23	1081.06	2393.26	1984.75	2749.17	2429.03	1981.4	2010.08	2698.32	2651	1878.82	2610.73	2542.82	2178.19	1956.42	1658.53	1303.56	2708.94	1266.19	1414.78	2799.43	1411.5	1469.6	2465.49	1287.17	1558.42	1027.02	1843.96	2433.43	2322.78	2609.7	1586.11	1568.92	2739.88
18.30_1136.9706n	18.2986	591.475	48127.8	60962.5	58728	39593.8	98009.5	79823.1	83883.4	58963.4	64921.1	69076	95955.6	44169	60371.6	45701.4	35701.5	76439.4	54788.5	98411	85352.1	57417.8	67590.1	78864.2	91071.1	53323.2	87225.1	85130.5	62248.5	61570.5	49368.5	40505.1	88816.4	42845.4	44459.8	96221.5	47970.7	45021.4	81558.5	39289	58669.4	35732.4	62390	77539.5	67099.5	96585.5	45322.1	53017.6	94169.2
18.30_1048.8589n	18.2986	536.428	9514.2	13342.7	12411.5	7779.88	23529.4	17981.7	18988.2	13579.2	14658.9	15350.4	23102.2	9185.54	13576.4	9761.05	7579.16	16301.4	11668.3	22853.7	18763.1	12107.3	14016.4	17083.5	20989.3	11338.5	19875	19462.1	13372.8	13964.3	9689.24	8257.46	20861.4	9158.93	9010.47	22560.1	9843.57	9333.62	17787.4	8165.32	13061.4	7540.7	13442.9	17764.3	14074.1	23097.3	9382.87	10297.9	21850.9
18.28_960.6595n	18.2815	925.646	25730.4	34742.9	32075	20925.6	70042.9	49648	51764.3	32451	36513.7	42063.5	66792.7	23364.6	34213.9	23377.6	18221.7	46481.7	30295.5	70901.5	54033.9	31801.4	41962.3	51463.1	62685.6	29758.8	57712.2	54555.5	35944	35162.1	26286.3	20133.2	58748.9	21945.9	23611.9	66075.4	24454.7	22509	50640.7	19349.7	30561.1	17499.2	34969.8	49260.9	39148.2	66380.1	25061.3	30467.7	65835.7
18.30_978.7701n	18.2986	943.756	4662.59	6146.85	5860.74	3103.85	11220.4	10181.2	10182	6553.91	7368.75	7472.74	11610.5	3778.6	6885.4	3615.19	3381	8419.58	5622.9	11123.9	10421.4	4785.6	7559.13	8665.4	11110.8	5168.95	11199.7	10519.8	7504.88	6344.48	4365.8	4135.61	10184.9	3657.85	4096.92	13883.1	3642.85	3967.35	10092.9	3655.51	7234.1	2893.4	6280.8	9334.69	7481.76	12943.8	4364.44	5210.54	14524.4
18.32_858.6115n	18.3159	441.304	70983.8	91821.1	86381.7	60408.6	159829	123856	130507	88478.4	96352.6	113370	153737	65637.5	92173.1	66908.9	55573.1	119175	80559.4	159366	132989	84186.5	105976	122851	144611	78903.8	137213	133432	98011.8	93787.7	73239.1	56968.1	139568	61866.2	68230.1	155355	71056.1	65563.4	129072	56248.3	88092.4	51585.9	92297.4	118667	102517	153832	67520.2	81023.6	151669
18.32_806.6636n	18.3159	771.65	333718	418099	402125	284025	732360	573791	595919	405377	449706	501466	708844	299861	419074	309377	251845	538405	376924	732268	598024	396260	487671	557990	668108	365501	620709	603767	449034	436885	333942	272676	632667	292643	317295	700073	343596	304199	577808	257794	408807	238993	431912	540920	468123	718529	317729	375511	686701
18.35_667.6332n	18.3502	712.604	404201	504834	500818	338878	884802	699423	726298	487523	543630	614927	824480	359810	505484	370628	303958	650765	454681	886008	735087	487337	600906	671594	822775	439565	765247	746043	550203	531543	409441	327001	791646	352546	380159	850655	391011	366715	702935	310670	497615	287291	524586	659843	566064	847369	386098	466241	841444
18.32_621.5687n	18.3159	685.585	338761	432815	414722	289673	789482	586318	614388	415373	459742	512640	710877	304592	431681	312076	257326	547938	385932	744537	624974	402151	499436	569785	671652	376021	634737	620598	455966	445448	342798	278162	658049	297541	321877	701327	333005	310359	592327	262400	422458	242483	443730	554603	477231	718099	324558	386504	703083
18.30_864.6793n	18.2986	909.65	158296	206465	194621	134301	375332	288478	301136	199909	218974	251494	368542	141842	205139	148521	119961	265398	179278	376672	305306	191075	243335	280078	350543	175724	320251	307899	222028	215921	162858	130252	331694	138731	152872	362096	156460	143352	295428	122398	198140	114781	214743	271663	229945	368584	153596	183045	356968
18.26_974.7877n	18.2644	1019.76	67413.9	84425.5	81792.6	54385.9	158193	127904	129404	82419.2	91078.9	110299	152688	56640.1	84922.9	58710.5	48625.4	116554	73530.8	156507	128736	79427.5	104607	120911	141255	72012.7	136133	133605	95449.1	91890.3	67398.8	53584.1	136261	56505	62004	150405	64397.2	57911.3	126326	48626.7	79783.6	45827.8	89714.1	118335	99993.5	151648	61884.2	73062.4	147742
18.16_1087.8202n	18.1615	1151.84	5238.08	7514.74	7248.13	4632.99	16941.7	11522.7	11926.3	6815.13	8834.81	9673.48	15287	4850.55	7905.41	5282.7	3812.13	10257.7	5726.45	15627.8	12106.7	7328.04	9088.66	11776.7	14249.6	6420.28	12459.8	13222.6	7610.28	7865.45	5557.05	4476.16	14124.3	4879.97	4898.67	15018	6030.44	5123.65	11808.8	3935.52	6944.73	3568.53	7404.94	9889.62	8868.99	15021	5579.97	6481.79	14247.3
18.16_1100.7803n	18.1615	573.379	53919	69007	65504.7	45745.3	117493	90996.1	93750.9	66202	73452	79210.1	109756	49399.6	68290.7	50162.3	42031.8	87426.1	60053.5	115943	96579.1	63816.7	79025.2	90509.9	105197	59585	99963.8	97422.4	75154.2	69915.4	57880.7	44888.3	100722	47823.8	51038.2	109193	53677.5	48932	94103.5	42628.7	66054.2	40678.1	69858.5	89479.9	79168.1	111366	49368.9	58373	104892
18.14_1128.8484n	18.1444	1173.82	44416.7	55882.3	53804.2	36612.3	112056	81042.3	85824.9	52733	60007.9	70073.4	104981	38547.7	55102.9	39889.9	32948.8	75919	48925.4	113013	85422.1	51320.5	67290.5	78730	98426.9	47745.2	89364.5	86858	61270.6	58583.7	44945.4	35791.2	91555.3	37044.3	40491.7	101682	42478.2	39119.7	82149	32587.3	54253.3	31392.9	58208.1	75279.5	64672.6	107213	39993.7	49217	100635
18.11_701.9753n	18.1101	666.961	503.521	741.699	881.879	371.235	714.946	788.517	474.046	537.922	861.225	944.232	730.182	490.431	862.273	321.002	322.309	669.733	539.652	613.567	660.503	699.11	527.071	1039.12	767.581	672.647	720.495	534.699	806.259	990.123	614.197	212.133	1077.64	414.186	364.041	977.875	482.139	546.709	679.237	415.359	592.378	445.517	522.886	870.511	846.268	386.813	465.004	450.87	929.833
18.79_942.7928n	18.7903	494.386	71749.1	92918.9	86828	60379.9	158273	127710	135739	89888.3	99532.4	113001	156382	64964.3	94890.8	65937.6	53985.3	120258	83450.1	161485	135188	86305.3	110190	125344	148047	80471.4	137269	137174	100155	96498.9	73503.6	58221.5	143517	63183.3	69512.8	153318	70318	65839.9	130496	54124.5	89615.5	51028.6	95915.8	121602	102393	155142	69597.7	83755.3	152977
18.09_1238.9032n	18.0929	642.441	54133.2	66037.4	64933.8	46396.4	110267	88232.3	91239.4	65045.1	71401.9	80268.3	106044	48930.7	65475.2	49777.7	42170.6	84223.4	59115.9	109589	92467.6	62291.3	76113.7	86873.9	101417	58872.9	95968.2	92844.1	73707.8	71333.9	54253.7	43097.6	97039.9	46852	50485	105038	54048.6	49004.1	89123.9	42251.4	64912.7	39779.6	68312.6	84034.2	76234	106386	50377.3	59179.6	101723
18.91_1017.6369n	18.9103	1081.65	9134.03	11899.4	10632.9	6405.94	23501.3	18582.4	21116.8	10766.6	13328.9	15796.8	22802.5	6962.71	11123.2	7855.48	6014.26	16884.1	9047.75	22884.4	16842.7	10202.5	14195.7	16401.8	22565.2	9538.91	18006.6	17893.6	13816.6	11439.4	8705.73	6755.33	19354	7559.16	7458.37	21742.2	8643.34	7527.94	15369	6014.95	11100.8	5753.78	12082.4	16097.6	13099	23970.3	7838.42	10475.7	21522.5
18.11_1211.8503n	18.1101	617.923	41855.6	50190.7	49882	36095.6	80049.3	65454.1	68751.3	48988.1	54055.9	60900.3	76912.4	37716.9	50983.2	38665.1	32414	65524.7	45391	78999	69050.6	48146	57627.7	65696.7	74903.7	45275.8	71631.4	69619.2	55804.3	54177.6	42466.9	34512.1	71654.4	36821	39672.7	76848.3	41775.8	37742.6	66634.6	32675.5	49232.8	30821.8	51603.3	63952.3	57798.4	76517.7	38276.1	46261.8	75010.8
0.82_392.5602n	0.819583	437.531	282.058					508.898							103.053				146.169	426.645				17.4397		145.073		466.455		19.8625		127.089		4.86044				255.351		181.466	228.19			17.6303			193.09	347.674	601.334
0.82_810.0456n	0.819583	428.012	409.265	3.03802	119.851		0.159302	665.359	3.24119	0.107342		1.29428	0.424054		249.192	0.0947927	3.73532	1.10127	321.207	681.247	0.405218		11.9988	109.563	55.6268	337.814	4.08809	783.074	0.0773252	122.985		212.366	57.4862	63.1176	2.9387	101.37	1.43854	367.547	2.26066	251.914	372.699	0.0237192	0.277406	96.4145	0.609824	0.209531	288.523	456.29	816.854
0.82_794.0611n	0.819583	420.02	819.937		130.812			1435.95	0.000793742					0.00626935	427.847			0.0790578	574.664	1197.55			0.0992659	197.964	81.0284	574.218	2.51334	1291.21		167.559		450.945	76.7514	98.9013		129.853		573.216		532.043	623.885	1.4334		166.784			577.101	845.42	1700.74
0.97_270.1065n	0.97385	235.093	447.078	34.1936	110.362	27.1125	126.582	425.865	93.4562	33.8461	30.9326	60.7362	119.684	29.1549	5263.4	24.2838	18.3626	61.4511	9790.85	21767.1	85.7535	36.2261	95.9083	713.149	415.306	16668.9	207.66	27710.9	73.5251	579.114	28.1557	16329.7	439.342	266.651	21.4259	3334.12	89.4635	13020.7	203.017	11581.8	11149.8	25.5365	35.3137	974.66	81.9602	172.738	12875.8	12855.7	30943
0.97_328.4212n	0.97385	293.407	0.357763	9.20167	0.579615	0.83075	33.7539	4.3635	18.9983	8.33391	62.1062	167.465	96.6073	87.9153	1712.74	1.61883	67.2163	149.769	4288.35	15770.6	100.624	11.134	132.875	281.354	277.361	11111.4	239.872	19076	62.2676	236.442	50.1493	7904.21	264.01	176.069	82.2537	1188.34	113.322	6720.81	192.966	6121.92	4263.13	102.995	52.9944	247.324	105.35	89.1694	5036.75	4944.42	18546.2
19.44_804.0529n	19.442	868.069	471.786	561.462	561.725	248.66	687.965	740.032	884.364	532.511	476.3	596.102	626.493	232.296	450.299	414.553	209.688	429.219	318.187	630.697	859.44	374.241	609.698	731.514	681.657	434.949	919.48	687.808	637.854	525.257	351.433	271.948	605.065	325.261	450.47	767.403	289.01	402.362	663.128	242.44	412.632	243.916	548.218	720.321	569.859	620.266	300.402	342.848	652.074
19.50_716.0257n	19.5049	760.997	4515.07	5497.89	5398.64	3734.95	8709.91	7188.48	7875.73	5549.22	5767.49	6171.98	8306.33	3824.91	5577.21	4024.12	3552.86	6498.83	4607.17	8615.2	7336.01	5204.81	6002.56	6661.68	7619.25	5025.41	7367.45	7938.37	6068.1	5780.59	4402.3	3433.99	7194.51	3940.61	4209.72	8226.2	4328.25	3998.29	7070.57	3662.61	5721.59	3159.8	6085.3	6592.63	6173.52	8653.05	4238.2	4937.04	8261.67
19.52_691.0162n	19.5221	735.987	4269.18	5319.95	5331.05	3668.91	8501.91	7581.68	7605.95	5206.88	5787.24	6474.93	8304.64	3960.63	5745.1	3825.83	3366.53	6733.23	4871.62	8262.86	7399.24	4980.18	6124.55	6830.65	7756.32	4852.08	7302.58	7265.74	5936.02	5333.08	4387.3	3534.19	7670.62	3695.27	4093.67	8464.03	4093.66	4028.63	7175.99	3495.65	5439.2	3142.48	5568.69	7044.81	6088.46	8303.56	4239.25	4951.78	8353.11
19.54_1403.9510n	19.5392	713.974	12836.2	15796.4	15306.7	10107.3	24152.6	22072.9	21901	15422.4	17291.9	18927.6	24624.8	11228.1	16038	11309	9552.15	19484.9	14305.6	25239.5	22013.3	14853.1	18180.4	20734.1	24112.3	13656.6	22176.3	22182.2	17276.3	15604.6	12494.7	9581.93	22955.9	10445.8	11229.1	23657.7	12633.8	11105.8	20940.3	9529.35	15683.7	9272.33	16839.6	20520.2	18752.7	23907.1	12138.2	13464.3	24312.6
19.57_602.9639n	19.5735	647.935	13217.2	14612.9	14571.7	10532.7	21176.3	21094.7	20382.4	13914.7	15949.7	17447.6	20965.7	10813.3	15035.8	10830.4	9499.35	18367.4	13909.5	21788.3	19412.9	14093.8	17475	19582.9	19849.9	13226.9	19861.5	18985	16645	15551.8	12513.3	9645.58	19333.9	10773.2	11152.4	20963.1	12368.6	11619.6	19217	9571.2	14424.7	8657.27	15473.8	17254.5	16522.3	22143.1	12200.7	13901.2	21564
0.97_493.9269n	0.97385	269.953	74.2533	37.8754	54.4112	26.8306	88.0116	144.573	65.9181	45.2635	92.4733	183.795	161.227	102.228	1200.84	26.9361	84.7343	138.913	1031.56	1748.16	128.265	41.8818	167.637	666.707	657.16	909.746	372.676	1553.79	70.1225	683.714	57.8804	893.153	423.642	294.827	102.48	1498.42	129.37	876.918	245.948	780.948	1127.08	98.7873	84.7288	694.048	108.329	123.376	972.849	1134.21	1863.76
19.59_1205.8634n	19.5907	625.921	21860.3	26770.8	25962.6	17385.8	43202.2	37368.7	36532.5	26067.8	28985.7	32286.1	42233.3	20466.5	26929.9	20172.8	17314.8	31772	24353.9	43197.1	37355.7	25627.6	31523	34794.3	40713.1	24141.9	38647.6	37354.2	28574.1	26301.5	22021.6	18179.9	38822.1	19093.6	21495.1	41548.6	21770.3	18910.4	35534.2	17498.4	27349	15917.4	27393.1	34364.8	31973.4	43424	21122.7	24912.4	41552.8
19.63_1116.8088n	19.625	581.394	58667	75843.5	71424.2	48242.1	128287	104786	106639	73166.4	81828.6	90157.4	124632	52557.7	75955.4	52868.2	46172.5	93584.4	67069.1	128988	107645	68004.6	91060.3	98916.9	119033	65705.8	111674	110145	82450.6	78431.3	58292.2	48814.7	113922	51403.7	56099.2	123616	56508.3	53308.4	102749	45733.2	74233.8	41946.7	77077.2	97615	84140.7	125596	56352.1	66489.2	122274
19.61_795.0459n	19.6079	859.062	658.32	880.846	793.287	586.962	1434.01	1226.03	1454.99	838.084	929.653	1165.33	1293.66	623.009	892.942	524.744	579.378	1144.32	684.129	1432.06	1349.44	943.557	772.067	1569.25	987.122	640.714	1234.67	1196.72	1135.06	919.804	772.32	570.054	1174.28	598.595	692.362	1308.23	576.449	614.326	1465.72	672.023	961.827	549.55	846.249	1042.87	1199.14	1263.55	797.875	818.327	1569.54
19.64_1072.7400n	19.6422	559.359	16538.9	19824	18906.8	13280.5	32445.7	27634.1	27877.8	19451.6	21415.7	24377.7	31158.9	14559.4	20218.7	14080	12563.2	23780.3	18339	32466.9	27310.3	18182	22990	25657.4	30306.5	17929.2	28611.4	27767.6	21723.5	21120.2	16433.2	13344.1	28791.8	14132.5	15716.4	31389.3	15585.7	14907.7	26059.9	12648.8	20082.3	12078.1	20245.3	26337.1	23257.1	32099.9	15289.9	18102.5	30796.3
19.61_1210.9219n	19.6079	628.45	36645.2	45214	43737.3	29331.1	76439.2	60819.2	62374.8	42873.8	47639.1	52841.4	75858.7	32003.2	45071.8	31455	27365.2	53389.8	40563.8	76589.6	62681.2	40761.9	50669.8	57726.9	68322	39014.6	64977.7	63926.2	46509.7	43996.7	36634.6	28578	63827.6	30470.6	33706.5	75396.3	34968	30884.1	60191.1	28141.9	45023.2	25255.9	45944	56650.3	51051.9	78579.4	34074	41113.3	69993.6
19.66_1012.7601n	19.6593	1057.73	35097.6	44569.5	41630.1	27040.4	86848.6	67883.7	70284.9	44093.7	49789.9	57959.6	86073.3	29447.2	43644.5	31490.8	23919.4	58779.3	38107	89768.7	69567.9	39790.3	53711.8	62137.8	79869.2	36968.8	74585.4	72380.7	48712	48097.2	33303.5	27511.5	75923.4	28273.1	32634.9	82753.2	32658.4	30497.3	67258.5	26325.9	43184.7	23271.3	45346.6	64172.3	51825.3	88123.5	31918.9	39469.1	84779.8
19.69_896.7028n	19.6936	471.341	21874.7	26716.8	24394.3	16991.7	43543.4	35360.6	36247.7	24629.9	28266.3	31377.9	43547.8	17951.5	25381.9	18224	14811	31342.6	23019.8	43376	37184	22896.5	30221.7	33774.6	40739	23137.8	39175.5	37063.5	28329	26804	20914.2	16632.8	39487.2	17743.5	19531.9	42831.8	20408.4	18448.8	35691.3	15242.9	25090.6	14265.4	27102.8	33935.4	29018.1	42788.5	19650.9	23164.1	41660.2
19.68_706.9932n	19.6765	771.009	5982.21	7581.57	7154.95	5041.9	11542.7	10461.1	9955.44	7137.87	8368	8640.39	12106	5237.67	7738.13	5354.08	4351.17	8975.53	6648.6	12315	10461.2	7176.52	8490.08	9433.36	11266.4	6627.78	10478.4	10024.4	7696.96	7749.86	6156.81	5115.11	10130.9	5232.18	5472.48	11411	5741.26	5577.04	10147.2	4747.43	6991.68	3963.07	7725.43	9573.55	8302.65	11539	5815.45	6560.16	11188.4
19.71_662.9670n	19.7108	726.983	9050.69	11419	10979.6	7461.38	17913.7	14750.6	15193.6	10565.1	11691.8	13091.2	18126.8	7859.41	11493.9	7974.46	6621.31	13222	10164.8	17768.4	15372.7	10345.2	12763.2	14771.8	16264.1	9618.44	15827.1	16099.1	11936.5	11522.9	9035.57	7260.63	16200.1	7921.58	8382.36	16886.7	8947.85	8393.77	15141.8	6933.78	10956.5	6500.04	11445.5	13992.7	12550.6	16678.1	8148.97	10272.9	16916.3
19.73_1346.9002n	19.7279	685.448	20625.2	25584.5	23775.3	17361.6	39028.2	34437.5	35867.6	24534.9	27182.3	31486.8	41667.7	18479.8	25364.7	18663.3	15079.2	32039.3	22729.5	40280.6	36510	23562.6	30138.4	33071.2	40067	22739.9	34721.5	35125.9	26920.9	26864.8	20631.4	16568.3	38182.1	17959	20043.8	38719.7	19743.5	18820.5	34253.8	15685.9	24585.9	14945.4	25068.3	33115.8	28442	40522.4	19742.4	23288.1	41243.1
19.76_1236.8654n	19.7622	641.422	15426.7	18036.2	17991.6	12839.4	30212.6	23991.5	25203.4	17662.3	19553.4	21751.2	29313	12839.5	18266.6	12956.1	10061.1	22616.2	16497.8	30073.5	25435.4	17017.9	20589.4	23812.2	27062.5	16000.6	26686.8	25511.2	17603.6	18718.3	14301.9	11849.5	26814.6	12692.9	13344.3	28515	14100	13274.8	25115.1	10901.9	17279.9	10305.7	18848.1	22993.1	19631.4	30048.6	13851.4	16526.1	28511.5
19.78_1107.7891n	19.7793	1171.8	10097.3	12822.6	11652.4	7765.23	27297.5	18959	20279.2	11674.9	14350.8	16260.1	25042.4	8231.21	12488.2	8724.6	7224.18	17802.7	10632.8	27655.1	20187.6	11180.1	16396.9	17910	23609.1	11034.5	21575.1	20796.7	13922.6	13876.7	9711.81	7854.38	22316.9	8241.44	9229.46	25056.5	9336.34	8705.13	19293.7	7274.36	11898	6628.43	12796.8	17477.1	14432	26698.2	9335.08	11526.2	24898.6
19.76_870.7065n	19.7622	447.351	342036	421674	402455	292128	714690	556552	589092	407126	444531	500656	698715	309082	420443	321739	263597	528647	380104	721634	591470	396535	486465	545065	656145	371972	614083	597946	451367	437736	347202	283150	627195	302735	326506	683407	332979	315357	568496	267843	408500	253548	431994	538923	464762	702582	329446	386126	668803
19.85_486.8552n	19.848	550.871	10828.4	13586.3	12093.5	8879.96	20804.9	17379.2	17727.7	12900.6	13910.6	15307.4	20227.6	9097.68	13321.6	9389.48	7479.27	16642.5	11617.1	21371.4	18913.8	11783	15206.6	16118.1	19554.1	11385.3	18280.4	17819.4	13694.5	13853.1	10532.6	8657.81	18190.7	8903.19	9892.29	19914.5	10149	9035.77	17444.6	7993.31	12768.8	7113.62	13864.3	17225.3	14210.6	20799.2	10199.7	11980.5	20341.6
19.85_453.8611n	19.848	517.877	2890.23	3652.57	3390.26	2558.53	5949.5	4905.61	5057.96	3430.03	3804	3995.64	5610.49	2406.13	3799.44	2571.16	2312.7	4768.68	3138.95	6124.35	4976.46	3289.81	4352.65	4608.21	5595.48	3300.64	5067.28	5282.37	3724.01	3515.38	2685.13	2406.64	5477.44	2575.3	2652.76	5877.26	2880.77	2696.36	4731.81	2337.33	3530.96	2125.7	3637.36	5219.43	3988.44	5666.7	2634.78	3438.85	5628.64
0.82_790.1292n	0.819583	407.063	942.894		271.859			1678.32	1.67993	0.126045	0.00517829	2.77482	0.0528279	0.0674138	768.598		1.87759	0.454409	1028.32	2269.89			25.7632	385.667	171.37	1008.68	31.8782	2840.71	0.0374179	444.948		679.345	221.598	204.396	17.9752	298.282	6.93657	1301.01	21.3041	1097.25	1188.59	4.3854	1.8285	459.678		0.668107	809.355	1772.93	2839.3
0.97_1354.0691n	0.97385	700.024													910.039				1113.91	2035.48				31.1613	36.3125	1100.32		1849.23		53.8409		869.81		3.66461		900.436		935.798		836.848	1180.95			46.0952			948.414	1128.98	2102.01
19.95_596.3273n	19.9509	641.298	17701.2	22350.1	20617.8	14841.2	39855.5	30425	33802.5	22615.8	24635.6	28016.8	39192.9	15484.5	22246.7	15847.8	13106.3	28595.2	19635.8	39246.4	33060.2	20328.6	27755	29495.7	36453.5	19879.7	34688.8	32991.8	23997.4	23619.8	16610.2	14449.6	35510.8	15447.8	16746.8	38864.8	16389	16532.7	32013	13817.4	21776.1	12545.6	23236.6	30689.3	25365.4	39761.1	17068.3	20412.9	38291.6
19.97_400.8675n	19.968	445.839	416.013	461.164	532.607	295.579	579.02	478.332	457.156	441.671	574.494	666.906	508.427	376.985	435.268	388.416	317.02	655.898	488.68	615.41	523.076	376.312	652.135	693.761	772.674	483.229	450.859	572.287	660.175	508.638	408.436	416.341	581.546	420.702	337.988	638.227	317.235	365.054	598.432	374.418	454.004	264.435	525.273	720.863	684.274	754.713	289.335	388.518	700.43
19.99_323.7220n	19.9852	288.708	355.634	392.092	394.42	289.52	385.372	316.855	496.003	431.999	492.355	358.238	426.993	332.617	315.839	347.899	221.518	541.666	291.876	396.588	488.393	416.358	508.103	522.625	733.468	342.066	368.205	430.466	371.256	463.074	358.467	282.514	392.16	356.203	398.824	280.836	345.013	314.707	621.21	295.924	414.37	294.237	474.405	440.368	400.343	304.354	418.821	395.537	271.139
0.82_760.0341n	0.819583	392.015	551.517		166.664			951.618							415.097				522.747	1098.25			8.54211	203.143	151.921	556.204	0.0466938	929.338		201.738		320.218	112.128	108.784		198.667		528.438	2.33336	577.302	607.613			229.928			494.737	872.452	1408.54
0.97_961.1208n	0.97385	1006.09										5.66613	11.1989		2701.54			2.5795	6080.6	15657.8				63.497	109.336	7877.52	33.2339	12301.9		96.272		5821.04	57.6179	15.4577		2124.64	4.46408	6377.85	22.4562	5830.82	6375.51			81.2452		31.0768	6013.2	6766.87	14477.2
19.99_994.7507n	19.9852	1039.72	15869.4	19554.8	17816.1	12265.1	36904.8	27711.2	28637.3	18626.5	21307.8	23401.9	35586.1	13914.3	19438.8	14291.8	10679.3	25493.3	17300	37552.3	29677	18114.6	23600.8	25078.6	33278.1	17093.7	31535.6	29892.4	20856.3	20600.2	14948.7	12655.7	31495.3	13368.1	13948.7	36551.7	14789.5	13612.2	28624.1	11195.8	19103.1	10116.1	20393	25910.9	22974.1	40991.7	14402.8	17854.4	34186.3
0.97_2012.1654n	0.97385	1029.07													247.051				441.48	903.279						464.445		764.866				326.491				134.229		326.095		359.265	503.27						354.421	447.44	911.805
0.82_741.0843n	0.819583	382.54	652.842		101.108			1227.66							299.602				512.026	1032.78			0.0801539	111.552	61.8004	427.526	0.344661	945.539		85.1257		353.785	56.4305	61.5004	3.76757	87.048		448.397	1.3792	425.987	529.239			92.8663			458.3	747.56	1366.86
0.82_730.0212n	0.819583	377.009	805.333	0.0313234	233.386	0.174067	1.36517	1338.76	2.65238	0.177868	0.0394858	3.14156	1.22595	1.39341	582.272		0.519888	0.490493	878.442	1613	1.21386	0.0667648	15.6572	295.221	132.93	822.104	15.5397	1645.19	0.217628	280.025	0.0140307	716.826	158.179	170.61	21.7094	207.535	3.71797	993.682	9.22657	721.56	957.124	7.5104	0.946535	297.992	0.322672	1.08202	725.946	1316.52	1910.29
0.82_696.0733n	0.819583	371.026	843.119		201.688			1418.47	0.0321878						443.759				604.513	1228.2			13.8524	277.177	102.568	644.235	3.60855	1034.24		197.412		391.27	161.203	131.369	3.46187	182.773		589.701	0.263067	554.193	685.26			207.146			602.905	978.321	1525.57
0.82_299.0606n	0.819583	344.032	6297.95	21.4609	1073.42	14.5424	15.3989	9889.06	36.0673	19.1827	23.5385	27.0663	24.0139	31.5573	1302.57	8.96889	24.5983	40.8836	1612.53	3084.08	36.0251	14.831	101.497	618.555	313.541	1698.35	84.7332	2989.05	27.0954	590.757	14.7625	1387.25	389.164	401.042	65.4811	552.164	19.0887	1715.28	54.345	1717.42	1445.16	41.3771	22.6791	586.306	26.9852	21.6157	1750.95	2093.34	3054.46
0.82_609.9856n	0.819583	316.991	1105.92	8.92414	632.449	3.31143	14.1781	1734.39	82.3022	32.4409	5.40165	85.6886	24.8378	51.5018	1565.64	0.110182	53.6942	74.0787	2240.43	5302.12	21.5421	13.8273	186.483	993.709	553.395	2041.01	195.82	8773.06	5.68533	997.959	29.2694	1473.19	633.503	585.936	109.24	921.883	64.2845	3794.06	142.433	2010.78	2300.85	81.533	38.9928	1003.64	40.5226	29.0217	1567.6	2887.64	5195.44
0.99_1034.0253n	0.991033	529.011		0.173066			0.32802	1.83266	0.00393004	0.0309326	0.0350785	13.5627	2.5387	0.35116	1222.48	0.190708	4.14432	18.5611	971.005	1583.78	2.03859		19.4905	191.635	193.26	750.491	124.918	1279.52		203.109	0.732279	685.758	99.81	81.6938	13.6039	1530.29	18.0663	730.548	50.1551	659.36	1107.88	4.54819	0.298558	185.917	3.82696	6.93668	834.385	1013.65	1501.61
0.99_1360.0485n	0.991033	692.022													634.946				653.333	1150.76				23.5241	19.3784	476.479		858.738		26.0306		434.426				607.067		449.686		371.319	682.656			27.1395			521.879	608.068	1010.26
0.99_1411.9924n	0.991033	717.994													837.095				755.598	1220.24						566.624		938.757		5.2507		503.618				888.182		478.563		471.766	816.811						575.316	685.891	1187.69
0.99_1010.0460n	0.991033	528.012										3.59985			1334.28			5.29468	1301.27	2001.6			0.166579	155.718	159.874	1079.76	82.6791	1620.94		185.113		1020.68	95.1855	42.7294	2.30304	1424.17	1.65726	937.919	4.81246	886.324	1350.11	2.51293	0.274005	154.586			1024.81	1227.7	1903.77
0.82_259.5406n	0.819583	304.512	145.035		41.7953			209.553							107.136				128.329	208.277				49.6134	7.60017	166.111		171.087		20.7256		88.5026	17.2556	22.6447	0.101081	34.0633		107.071		106.435	278.4			39.8769			173.015	270.855	324.695
1.01_324.0182n	1.00817	184.998	466.983	349.298	370.858	206.556	737.653	926.967	523.774	334.952	418.042	712.912	754.094	467.126	14402.4	233.799	379.283	638.088	14760.1	20824.8	599.338	311.364	556.786	3035.09	3625.68	15397.6	1871.42	19640.4	423.774	4111.98	276.172	11995	1888.17	1476.09	445.775	15268.6	596.89	13763.5	1030.84	12228	15628.2	325.442	421.442	3943.61	441.231	798.772	13767.2	14937.4	20424.5
0.82_550.0472n	0.819583	298.013	724.907	16.3163	389.784	21.6472	75.7029	1141.66	75.8657	20.6786	35.6085	51.285	88.7416	25.2369	910.593	17.0696	16.0678	53.958	1064.64	1738.38	52.2575	29.5174	114.265	545.25	282.769	1022.14	78.0261	1789.01	29	557.104	12.8171	563.042	361.002	340.912	49.4327	510.93	32.0653	1220.52	78.8949	902.118	1273.1	34.9643	26.337	530.382	30.4462	69.1457	812.609	1562.62	1908.29
0.82_464.1556n	0.819583	255.067	1285.69	36.8052	272.508	31.9059	85.851	1711.31	70.6034	24.8796	43.6187	41.5274	86.5978	31.0317	1315.95	31.6354	32.7263	61.9033	1767.46	3773	70.6424	37.2531	77.7175	571.435	211.608	1758.41	100.823	3900.52	45.5942	408.422	32.5695	832.44	368.032	336.042	37.84	471.765	37.1979	2056.95	85.3834	1651.36	2478.64	17.1919	39.9809	641.547	45.2861	86.3715	1529.47	2933.28	4633.29
0.82_425.1428n	0.819583	235.561	384.058		18.9322			377.906							247.5				389.895	1036.38				34.6946		339.541		2331.35		27.33		519.638	5.86531	20.3488		6.1171		1166.57		623.983	641.317			167.171		2.5671	568.402	1429.46	2481.74
1.01_765.9551n	1.00817	405.967	22.2746	28.7231	19.8546	12.3837	47.0462	61.3888	46.4427	27.6329	35.0737	104.283	92.0638	36.2402	747.043	20.3522	36.5864	65.6474	598.678	1058.7	55.7897	33.1343	70.6524	344.057	365.034	502.193	211.181	886.822	32.9908	388.982	20.868	449.329	247.706	148.443	61.915	1054.51	71.2281	480.604	112.273	396.338	690.182	51.9701	37.3805	408.029	51.6781	86.5455	506.331	635.93	1016.89
0.82_260.1005n	0.819583	225.087	900.814	3.49409	316	18.8704	5.2834	879.432	57.1078	18.9099		25.3809	9.4649	32.7326	1151.8		36.3107	43.0804	1334.95	2576.58	34.2792	12.4656	117.284	675.972	413.35	1580.4	137.798	4897.48	19.1286	465.283	6.64569	1208.52	481.714	432.41	69.3425	547.54	48.8745	2174.17	108.326	1831.35	2040.26	9.77658		649.681	30.6706	42.6812	1605.41	3066.66	5678.81
0.82_388.0113n	0.819583	206.004	302.691	9.21433	259.967	4.07046	20.3757	458.462	41.7915	9.62126	9.32724	44.2154	12.4298	21.6861	379.864	4.0635	18.3327	28.5632	314.685	386.044	22.7091	8.21608	79.0429	287.992	250.164	334.601	76.2634	326.684	9.1759	275.14	15.4425	92.5621	226.88	170.134	47.7951	279.405	33.7651	241.441	69.8181	192.856	343.057	35.4338	15.366	306.148	21.3813	21.8769	224.097	321.114	342.511
1.01_1069.9767n	1.00817	546.987									16.4977	65.5467	41.8361	44.3728	963.3		30.3168	60.0716	687.547	1171.77	42.915		49.8935	229.934	290.428	530.903	161.978	895.679	20.5074	223.504	7.72994	471.143	173.664	98.1071	43.2975	1462.72	55.512	502.722	100.513	453.895	726.222	34.2563	13.1083	219.378	50.0912	55.5292	581.796	712.7	1058.56
0.82_306.0726n	0.819583	165.035	489.942		195.529			753.434	12.6196			6.77981		4.36285	766.801		7.99456	3.84891	858.078	1308.52			43.6845	306.786	98.4308	934.823	40.619	1523.59		237.864	0.00641642	289.528	201.487	240.737	9.97507	230.52	21.8949	1121.21	37.5033	754.845	1234.44	1.34691		381.277	6.18655	5.98245	717.362	1523.52	1632.72
0.62_545.8092n	0.619567	295.894	191.138	235.517	263.087	169.239	389.424	339.973	358.006	231.524	235.326	282.828	391.797	152.088	223.366	156.237	125.701	297.565	223.33	441.392	341.215	208.871	264.327	299.718	328.71	202.523	382.342	392.577	265.877	234.197	182.818	270.684	355.339	139.531	152.93	402.836	172.955	189.525	329.341	189.603	233.073	121.339	219.659	263.168	260.303	345.903	202.298	190.08	482.385
0.52_289.9028m/z	0.516717	289.903	864.654	1124.04	1045.43	769.239	1922.33	1474.38	1540.87	1018.06	1130.72	1324.21	1901.53	734.921	1021.05	830.88	588.656	1349.4	912.695	1752.66	1634	1117.73	1339.27	1364.58	1628.31	762.975	1565.06	1381.45	1193.09	1164.69	915.686	516.099	1601.66	739.193	783.968	1792	795.882	807.47	1432.7	628.536	915.336	629.466	1103.47	1261.28	1175.78	1794.24	666.863	825.413	1570.55
0.53_160.9929m/z	0.53385	160.993	125.166	183.533	173.437	113.606	350.849	250.039	248.543	164.677	177.864	230.044	331.505	113.401	180.035	135.962	112.944	228.713	156.116	344.344	261.853	173.625	217.446	235.084	283.675	133.407	265.259	214.87	184.825	178.253	146.292	112.892	269.926	129.573	136.411	323.988	136.811	132.032	248.982	98.6391	152.961	110.571	177.198	219.56	190.9	324.743	121.377	136.853	268.034
0.53_307.9082m/z	0.53385	307.908	316.191	441.349	365.814	320.227	765.67	569.663	628.306	428.003	471.173	557.916	775.507	293.818	410.22	330.408	255.407	549.41	374.401	778.55	655.444	462.605	521.366	546.073	639.349	322.722	634.312	592.509	504.712	425.632	362.812	255.004	651.687	302.483	331.68	689.735	320.853	316.069	568.74	272.216	384.431	258.467	441.172	482.158	482.222	692.928	295.691	333.368	672.854
0.57_194.8957m/z	0.568133	194.896	101.093	143.952	144.258	100.293	163.553	200.617	181.463	133.811	161.228	145.927	183.753	104.269	142.257	96.8399	95.9001	162.189	119.134	155.999	178.559	131.923	176.036	163.786	171.524	105.861	169.879	166.426	143.45	137.869	107.42	95.6634	166.367	86.041	106.335	155.955	95.9135	104.899	184.645	92.7253	117.046	80.7723	130.869	157.575	131.956	167.392	97.3091	102.207	163.39
0.57_280.8818m/z	0.568133	280.882	110.455	277.889	172.872	190.583	485.161	186.934	391.33	280.777	343.541	325.329	473.939	163.024	179.318	206.264	154.792	348.324	143.446	207.848	415.132	287.744	321.833	295.471	355.271	126.438	397.722	221.833	316.399	223.873	231.972	76.116	378.768	130.378	180.709	353.678	204.628	102.26	387.552	80.3552	137.355	138.711	275.485	258.201	314.015	445.921	104.821	115.74	220.754
0.59_240.8818m/z	0.585283	240.882	646.67	1273.99	939.209	859.948	2065.3	1234.89	1689.68	1209.32	1366.94	1303.1	2003.02	731.854	597.666	934.98	760.245	1377.59	504.584	920.101	1744.62	1259.4	1309.54	909.528	1144.64	398.936	1347.94	711.106	1387.2	647.765	1073.75	369.679	1301.9	509.925	785.479	939.54	748.814	415.983	1459.74	324.266	465.867	627.739	1271.66	757.456	1356.22	1940.35	433.004	385.265	778.264
0.60_370.8457m/z	0.602433	370.846	88.0138	223.352	137.534	138.242	444.511	213.65	354.334	199.522	287.909	266.605	455.196	133.186	136.334	168.824	120.938	295.957	150.611	330.728	412.83	231.933	288.253	264.853	272.051	132.893	422.932	293.595	237.164	160.688	190.755	123.223	349.347	96.1975	149.332	326.301	141.228	124.354	322.313	119.845	158.054	96.1012	232.51	206.11	257.806	428.994	122.421	126.887	344.295
0.62_361.8635m/z	0.619567	361.863	145.371	196.043	177.78	146.587	343.661	252.635	291.096	198.134	229.669	263.17	373.708	138.236	223.606	159.906	127.958	253.995	232.678	494.66	296.65	210.173	277.696	265.056	300.485	199.169	353.548	410.6	219.896	201.345	162.896	198.729	321.013	144.753	155.932	324.109	165.8	188.433	270.704	174.812	218.979	123.666	201.501	232.141	228.051	337.034	196.476	205.575	457.151
0.64_211.9251m/z	0.636717	211.925	45.4764	90.4152	67.7743	45.4081	130.218	95.2354	108.364	70.7309	94.6418	100.796	130.52	50.7215	93.4554	64.2451	45.0216	102.084	85.6891	137.573	136.409	92.3204	108.335	99.8758	123.838	68.366	133.025	139.786	91.2059	75.0466	74.3275	60.0747	112.289	46.9142	55.1384	116.121	59.2096	72.8716	117.815	59.3903	83.5014	44.1018	79.3002	93.1859	87.162	125.417	64.2631	72.8798	155.224
0.64_231.9045m/z	0.636717	231.905	331.463	571.325	396.581	408.182	891.812	555.682	723.16	532.784	642.795	690.247	896.999	388.228	477.58	459.375	365.378	653.554	492.452	844.5	811.642	580.094	629.007	624.814	760.364	400.224	843.316	763.812	612.305	484.234	515.938	391.713	725.093	364.208	426.863	724.048	427.562	405.452	714.419	341.281	438.024	327.561	552.56	566.49	597.709	882.866	423.288	367.902	824.396
0.64_261.9082m/z	0.636717	261.908	608.835	971.729	733.52	634.654	1657.95	1134.03	1342.53	924.974	949.656	1153.32	1675.76	573.037	847.129	710.224	583.338	1151.02	796.096	1600.02	1377.9	936.432	1192.65	1143.74	1387.15	695.13	1452.09	1374.81	1042.42	880.506	821.066	603.754	1370.48	621.099	689.208	1435.49	684.698	682.195	1254.79	530.184	802.751	551.249	996.377	1036.07	1028.42	1545.54	687.505	707.294	1529.71
0.64_279.9054m/z	0.636717	279.905	203.355	335.875	249.315	220.539	629.895	360.434	488.684	325.983	387.925	387.436	579.882	199.217	273.774	253.105	193.225	423.932	232.601	436.462	513.681	342.688	418.156	376.042	418.215	211.704	484.881	371.766	373.785	280.956	276.208	161.556	434.174	183.848	228.631	438.496	223.114	207.809	438.727	157.445	254.189	186.443	357.116	332.36	379.707	524.089	181.582	211.621	413.966
0.64_331.8471m/z	0.636717	331.847	264.834	528.47	393.025	390.188	946.995	510.89	795.233	523.022	617.581	680.97	947.915	342.83	473.589	384.381	344.869	705.253	488.106	1059.26	816.15	524.358	656.628	673.233	826.789	421.856	953.523	938.807	599.782	508.336	466.059	481	835.736	351.731	419.515	856.612	425.922	406.103	736.364	396.219	464.475	315.094	546.701	576.745	611.221	866.422	451.411	428.999	1059.92
0.64_373.3650m/z	0.636717	373.365		5.1414				7.63826				3.33356	18.1616		11.6388			2.80865	24.6471	58.8795	3.50787			7.53253		23.2975	16.3239	64.507		2.89699		39.6165	3.93008			3.17776		17.2503	2.16096	17.1762	21.0802			5.369		7.20206	25.8172	17.1411	65.0191
0.64_401.8500m/z	0.636717	401.85	46.3181	175.555	99.6396	114.516	374.338	161.004	282.005	163.464	195.505	233.146	440.058	92.1196	165.427	102.229	64.8778	261.841	188.377	516.407	327.784	179.819	262.197	229.78	285.671	174.656	363.062	426.46	232.993	156.161	159.912	258.616	286.639	92.8692	117.204	333.455	102.081	141.92	280.356	154.432	205.053	74.7283	196.357	183.484	214.304	354.648	172.389	184.557	505.163
0.64_403.8498m/z	0.636717	403.85	62.6344	159.576	106.769	107.34	290.802	132.084	252.304	159.911	174.203	186.978	298.338	93.9768	132.452	103.008	72.9615	212.833	151.925	312.358	261.78	139.404	187.183	179.039	256.042	133.075	277.339	274.106	184.736	152.268	116.614	144.531	239.709	75.026	98.1541	254.74	106.473	96.2814	230.579	87.6933	134.611	74.0281	166.201	158.244	187.395	274.161	108.921	127.557	315.881
0.64_408.8454m/z	0.636717	408.845	25.9491	71.7752	47.7653	48.5978	224.899	93.1603	194.718	109.701	115.874	134.082	247.253	22.9564	70.3874	29.1118	16.8707	134.16	78.6656	181.603	179.262	88.8042	137.568	136.1	153.762	74.369	204.765	187.274	100.766	94.7174	75.5592	67.0598	149.052	27.9044	44.9083	177.868	33.9257	44.4349	147.554	49.5387	76.5442	13.6197	84.5249	87.723	107.859	177.063	39.896	78.005	199.828
0.64_423.8411m/z	0.636717	423.841	8.46785	33.0593	20.8762	13.9816	78.2837	58.6636	63.1595	18.1309	37.1379	44.7473	81.5	11.2673	55.5079	16.7478	3.73158	57.087	76.3617	186.596	64.0848	33.2266	55.856	56.8488	58.3314	77.0827	95.9381	180.04	51.203	45.7291	13.1068	97.4386	60.9968	9.89598	22.2604	84.3648	16.4929	74.3371	57.9012	67.5525	71.9957	17.4643	34.9354	39.4106	32.748	71.8546	73.9409	70.1029	206.643
0.64_439.8335m/z	0.636717	439.834	12.1168	25.8894	18.3108	1.85596	63.6038	34.6783	61.7197	24.7459	50.1616	41.4899	77.2347	6.8342	25.7727	2.73734	6.71318	53.0797	39.5887	112.235	51.4062	29.206	45.4338	61.0567	40.8696	52.6701	82.0886	116.685	29.0683	30.5293	20.1667	49.3111	51.2776	11.8269	22.9271	69.9106	22.6392	30.3362	62.0561	36.1072	42.7296		33.418	30.992	31.2376	54.5591	32.7595	43.5359	109.654
0.64_469.8263m/z	0.636717	469.826	0.999745	18.3057	8.79099		41.9543	25.8614	23.8137	2.72372	11.9025	29.0688	37.7656	2.84851	32.147		5.89445	12.8617	66.356	221.826	34.0028	5.31799	9.61696	33.7647	34.626	71.867	43.6808	184.932	6.77142	16.4989	7.93027	130.735	54.5716	2.76755		37.6588		45.166	23.4625	66.3547	59.405		10.3464	31.2538	10.2672	34.5617	71.5835	70.2668	209.149
0.64_483.8246m/z	0.636717	483.825	2.66362	11.547	6.0522		31.7447	31.6919	23.9289	13.2534	17.4654	20.0392	39.4508	2.46996	24.4784	6.01273	3.73654	16.09	38.3212	108.813	43.2451	6.75984	37.932	16.5308	34.3473	41.3804	72.4191	116.081	10.7793	28.8645		71.4728	43.0881	3.68225	2.55702	53.2354	5.18808	37.5364	41.4668	44.3616	41.5054	4.65193	11.3482	26.0699	6.55652	31.5657	49.6819	45.8064	147.41
0.64_491.8214m/z	0.636717	491.821	56.7993	174.451	113.35	123.606	286.967	105.025	260.133	184.562	202.064	224.36	306.714	126.461	132.621	114.843	115.794	225.941	160.575	318.26	259.627	172.561	189.549	203.879	256.511	130.241	339.445	328.649	212.556	162.978	151.449	193.183	250.536	103.666	132.909	219.77	143.09	107.255	255.461	132.355	132.052	98.7721	193.792	169.552	196.35	270.176	141.535	119.562	373.392
0.65_156.9494m/z	0.65385	156.949		3.87832	0.241769	0.563444	6.38643	0.035709	9.47528		0.916484	0.429989	2.22901	0.0381298	11.5758	0.604446		1.81955	22.0258	53.5059	0.879662	0.303447		1.45081	0.325934	5.89259	9.94954	56.671	1.5177	7.47797	0.802568	36.0643	0.0996231	0.0949409	0.077227	2.33554	0.0071369	21.0656	0.0176582	20.7891	15.6835	0.858883	0.335629	4.002	6.13132	6.24742	25.3956	1.10909	52.1784
0.65_182.9620m/z	0.65385	182.962	12277.5	14729.8	14340	11441.3	27245.2	20386.2	20451.6	14382.7	15980	17567.7	25891.3	11472.2	15711	10947	10000.7	18509.7	14278.3	30099.8	20982.8	13790.5	17657.8	19508.6	24252.8	14378	21951.3	24055.2	16269.3	16048.8	12112	14101.9	22814.5	11223.1	12157.3	25370.9	11683.5	11991.3	20519.3	11213.7	15058.9	9494.05	15129.1	19362.9	16433.6	26541.1	13285.2	14667.8	27205.7
0.65_200.9740m/z	0.65385	200.974	0.406456	0.211416	0.0019287	0.145823	0.316794	0.00518869	0.00391838	0.00822015	0.195288	0.0818265	0.0879178	0.0712838									0.264327		0.11812			64.5376			0.883514	109.385	0.375268	0.014352			0.100539		0.48914	21.156	0.0277888		0.0865756	0.000278003	1.97977	0.000653922		9.45275e-06	57.0255
0.65_202.9727m/z	0.65385	202.973																														29.5078								6.15463
0.65_223.9886m/z	0.65385	223.989	2.12555	1.61053	4.35799		3.45426	13.3657		3.88035	1.7781e-05	7.28081	0.0858801		184.15				621.029	2537.85	0.0791097		4.35083	18.3084	1.47433	1048.6		2158.84	2.12003	8.04035	0.0127864	2364.27	5.14458	7.04973	0.126328	70.2075	1.37752	1328.48	0.290257	886.727	474.548			47.6944	3.2321	6.89715	962.611	3262.94	2394.29
0.65_256.9307m/z	0.65385	256.931	126.401	191.606	146.441	130.886	302.437	235.014	252.758	174.701	200.41	215.79	310.695	112.281	165.34	148.987	100.152	210.659	186.662	375.288	266.554	195.134	207.534	214.312	224.648	159.631	269.32	315.671	205.613	140.625	163.023	171.904	227.334	109.526	124.952	249.229	123.248	149.248	236.379	139.364	162.799	91.0702	181.078	170.296	195.047	278.338	160.89	147.596	370.837
0.65_273.8912m/z	0.65385	273.891	389.799	553.536	396.736	407.32	878.565	618.304	724.404	511.595	563.465	654.981	876.19	357.533	506.876	396.455	305.707	629.061	496.936	887.996	784.905	553.397	668.213	630.112	743.223	602.571	801.977	833.78	600.537	505.636	460.822	396.353	753.003	333.01	374.765	787.456	403.361	736.938	707.668	402.623	624.482	305.707	546.637	619.303	570.263	802.126	414.891	789.813	902.126
0.65_321.3902m/z	0.65385	321.39			1.91165										8.91682			3.39243	20.8591	47.2927	2.73875				2.59459	27.466	3.97989	44.0457				14.4038	8.64847			8.63751		9.92723	2.01125	12.5666	16.209			1.99178		2.60527	10.7986	20.574	46.4621
0.65_328.8961m/z	0.65385	328.896	88.6258	125.132	108.674	95.7336	253.326	223.179	203.714	123.95	164.96	216.021	264.733	121.555	635.224	79.4121	77.4259	192.35	1332.93	4007.23	219.799	148.095	206.963	316.131	279.024	1562.56	329.872	3847.94	154.202	257.138	108.063	3450.53	311.196	168.146	104.295	543.993	126.974	1294.42	225.182	1706.21	1013.62	83.141	136.885	274.612	146.622	236.589	1779.4	1153.33	4333.82
0.65_339.8735m/z	0.65385	339.874	40.4819	50.3525	41.8149	30.2762	103.539	92.1965	95.0578	55.2217	75.0805	77.9158	142.969	28.3062	71.8772	29.9718	15.9955	74.3483	77.414	208.78	112.534	57.1616	76.2859	84.3952	101.537	80.947	114.655	160.645	78.5243	57.9371	42.2014	73.5085	105.11	22.6855	28.9603	122.258	40.4302	52.8793	83.9885	55.335	71.4716	11.9477	73.7859	68.0932	64.4896	115.322	59.4016	69.7222	189.554
0.65_345.8765m/z	0.65385	345.877	157.079	335.883	247.285	252.649	618.402	315.981	509.93	374.788	399.713	448.394	643.975	263.059	344.367	267.748	248.429	463.011	393.861	865.193	545.948	339.851	420.625	445.478	553.271	353.851	662.61	784.645	412.165	341.389	303.231	484.113	556.395	235.523	270.038	575.28	281.517	313.214	520.607	327.336	380.403	220.701	358.616	388.326	440.643	567.248	359.851	347.503	895.136
0.65_348.8674m/z	0.65385	348.867	166.543	251.454	188.393	179.369	438.981	291.105	395.449	268.259	279.461	347.463	461.463	196.086	288.492	181.953	186.371	336.012	399.851	861.523	385.798	240.509	370.726	358.509	422.676	360.716	577.791	835.51	278.902	288.236	224.151	538.247	444.718	191.94	209.619	416.733	222.999	323.718	391.865	353.322	353.988	172.852	279.334	341.446	279.817	412.054	383.51	377.982	967.374
0.65_362.8830m/z	0.65385	362.883	191.459	220.19	221.125	160.838	227.582	304.155	297.951	246.43	248.705	340.956	276.368	157.369	340.492	164.551	152.432	267.008	442.792	659.057	274.733	239.571	326.628	321.611	281.203	980.264	440.96	875.501	237.028	273.443	177.987	583.013	309.161	180.469	175.729	345.913	219.528	1322.67	295.902	393.437	979.672	131.648	232.242	642.381	224.579	248.509	417.35	1648.86	840.644
0.65_414.8578m/z	0.65385	414.858	15.2414	32.7022	32.8178	5.60934	60.2635	57.723	47.8168	34.735	26.1762	61.0959	81.5946	13.0638	72.7234	12.8168	13.6737	53.8002	115.438	379.345	63.545	29.5822	56.2609	65.9422	50.3204	148.28	76.4118	354.229	35.8353	52.9661	21.6137	306.146	70.4319	33.4289	4.54239	105.648	31.3237	113.24	70.7365	141.425	114.724	8.16678	28.9514	72.3995	30.5471	61.4657	170.566	136.086	402.844
0.65_430.8477m/z	0.65385	430.848	26.5685	34.7445	32.649	19.1749	96.8018	84.3864	76.3668	51.2597	59.2475	65.1961	95.7691	19.3943	89.5763	18.4782	6.27107	51.9302	137.768	326.914	69.647	43.5104	82.6858	79.3352	101.887	179.382	142.259	380.091	47.4518	57.0618	31.7262	241.736	90.3886	29.1212	24.5425	125.661	31.1413	457.671	87.2395	135.081	140.59	18.3921	35.1139	78.2564	52.6296	79.2279	159.982	1578.32	395.796
0.65_437.8388m/z	0.65385	437.839	11.9063	36.4122	36.6478	23.1185	134.332	67.1613	93.4339	47.0762	75.2232	71.8913	143.883	14.8244	86.0296	21.3062	13.8313	81.5683	102.966	225.359	99.4021	44.0907	97.401	108.041	104.017	95.3102	148.232	230.566	67.5453	52.5842	52.8791	109.903	121.879	26.5663	11.558	124.065	25.7763	90.1166	115.178	82.2149	100.188	18.1517	62.6685	84.4846	70.6382	115.188	91.0997	97.1245	232.814
0.65_445.8305m/z	0.65385	445.83	72.3551	160.522	76.3494	65.9334	310.188	196.088	275.794	145.306	207.244	219.001	325.752	80.1111	220.32	72.1541	53.6419	232.789	337.998	893.362	309.349	143.598	226.402	277.034	279.373	336.412	358.078	904.366	194.406	166.803	94.655	607.975	276.533	97.6828	72.8632	330.933	99.7701	271.701	260.332	331.504	290.294	43.2341	170.591	207.984	187.911	283.909	366.505	345.843	952.799
0.65_458.8531m/z	0.65385	458.853	52.7252	117.748	96.8528	66.0971	193.823	193.709	191.706	128.5	155.729	206.696	241.155	93.9474	661.018	55.8971	73.0294	193.623	1658.33	5144.53	205.759	125.757	201.976	353.211	291.388	1845.22	380.252	6091.12	141.393	275.683	103.293	7857.14	303.359	162.534	97.1871	617.178	119.129	1563.96	240.291	2504.59	1161.68	58.2349	129.288	294.747	141.177	232.621	2751.95	1403.63	6495.83
0.65_466.8283m/z	0.65385	466.828	5.38359	55.2415	13.9986	13.9973	173.712	79.9128	110.256	48.4949	74.7154	90.2448	172.024	15.8021	96.844	27.0096	8.31142	99.2571	142.285	472.132	126.396	31.9295	77.8423	134.442	154.5	159.372	190.656	430.749	64.2838	78.4525	39.4059	264.826	136.689	37.8244	22.2106	174.441	24.4518	109.289	98.1178	139.098	132.116	14.2009	51.5171	83.1442	67.8923	116.806	153.501	141.961	494.291
0.65_486.8222m/z	0.65385	486.822	11.782	14.3176	2.85942		52.6371	49.6357	45.1835	11.8294	37.1075	39.661	52.4441	14.0185	36.9833	3.80881	2.78363	33.5453	67.9769	180.173	48.2816	24.5411	39.2625	50.9625	52.422	79.3219	66.7709	178.421	28.2942	32.2788	20.4934	100.526	54.4079	6.85704		65.415	12.6387	59.5687	42.6145	78.5915	74.3277	4.16379	17.3022	30.5127	19.812	37.8116	76.6122	86.32	186.636
0.65_517.8242m/z	0.65385	517.824	2.55835	5.07971	2.05045		31.2009	12.7288	18.5679	10.3452	13.2762	13.2383	25.3355		15.4773	5.80899		14.9455	32.8379	93.5272	25.3211		19.8852	25.4534	44.2595	26.9915	26.6496	70.8098	7.55592	5.46381	4.72992	43.3553	14.2413			34.2486		17.968	21.768	17.8313	37.5439		10.0502	26.0866	6.39575	16.0208	19.0035	31.3958	99.8458
0.65_541.8166m/z	0.65385	541.817	4.2171		5.5726		4.00261	9.90857	8.01718	8.88965	2.32709	13.0285	3.83911		19.1017				60.2187	174.837	2.69635		10.8735	2.90585	10.7708	69.2635	31.0974	198.619		6.15106		149.38		3.62155		26.8028	4.98386	49.8149	4.50952	62.5154	60.7281			34.7478		3.84756	65.8513	52.3444	205.87
0.65_560.8034m/z	0.65385	560.803					5.85388	7.27823	10.558	8.20566	1.7457	21.0222	23.4745		19.9454	6.20605		8.96143	62.077	176.552	11.1756	5.73586	14.3362	5.59998	9.21439	107.679	43.9079	220.606	2.72958			170.43	6.0307	2.89999		16.1158	3.00885	301.738	3.80472	77.1394	78.5777			23.9135		8.71732	86.4772	621.535	224.906
0.65_580.8044m/z	0.65385	580.804			30.1094	6.46307	7.75558		31.1931	9.92148	9.86813	26.7971	12.3943	21.879	51.9595		17.3014	28.6371	43.4215	154.107	9.90515		32.4681	91.4951	95.4664	76.1797	90.6664	140.415	13.2852	52.5455	5.586	132.842	93.8579	42.9375	30.147	111.595	34.9003	36.2524	52.9985	44.2601	71.3561	13.5691	6.35458	73.4434	16.766	17.6106	53.3957	54.657	183.419
0.65_583.8015m/z	0.65385	583.801						3.07751				8.04599			4.50821				21.8321	72.2333						26.0066	6.5553	66.7769				55.3088				5.42969		33.7879		21.7166	17.6211			7.72916			25.314	112.98	72.4915
0.65_589.8120m/z	0.65385	589.812	21.6394	7.38513	37.8485		26.5996	29.8766	21.9883	13.8169	19.0013	16.2203	21.4729	5.46451	61.7695		4.87772	15.3416	132.387	434.605	26.0753	1.14978	27.8545	41.8289	40.4992	152.794	63.0043	474.238	8.40325	33.61	2.88937	544.675	34.8547	7.95062	7.71512	72.3607	7.38788	101.157	27.6163	161.73	92.8045	7.03098	9.50858	37.9309	8.26672	10.5488	200.836	131.381	488.256
0.65_591.7931m/z	0.65385	591.793	7.04391	2.56689	14.9418	3.66193	26.4046	25.2948	17.7801	22.269	21.1581	39.0754	22.6079	4.88797	30.2008	2.27469	7.0607	14.8362	60.9316	191.838	24.3701	14.5848	32.481	20.0529	27.5758	61.4016	51.5814	233.92	9.7407	23.865		215.343	48.118	5.37323		47.8719	16.0891	47.7454	20.0402	69.4831	61.6213	2.83444	11.8455	40.3464	8.5687	11.6259	84.1901	44.8627	237.579
0.65_604.7903m/z	0.65385	604.79	186.234	385.021	375.593	344.811	664.733	344.375	857.385	552.791	459.656	722.475	723.118	425.571	529.742	242.589	408.233	743.329	753.459	1795.61	625.477	390.36	671.111	758.581	899.973	619.272	1385.92	2142.11	526.435	583.707	365.684	2101.81	880.075	399.114	439.032	855.926	472.408	598.207	817.22	812.135	654.862	336.929	441.291	633.817	561.566	708.322	955.68	581.611	2360.81
0.65_616.2893m/z	0.65385	616.289			1.97647										7.07895				42.2526	157.116						32.6989		172.763				175.91						32.4922		65.4697	21.7838						72.7417	35.8523	214.623
0.65_624.2822m/z	0.65385	624.282																	6.30344	51.6795						10.172		56.6372				48.6345						8.73593		15.5293							15.9426	16.3141	69.2185
0.65_628.7831m/z	0.65385	628.783			1.52545		9.0834	16.9103	2.64694	7.8027		6.31699	7.27252		9.49213				28.7522	83.8859			8.10089		8.36496	45.1895	27.3153	91.6224				70.8476				5.21167	3.90393	219.616		24.1943	40.8389			18.8511			25.8453	498.815	107.526
0.65_666.7753m/z	0.65385	666.775										5.04404			4.84821				15.5547	86.0611						14.1032	5.77869	100.228				121.761						98.1548		26.7469	25.8228			11.9991			33.5464	909.823	111.137
0.65_718.7707m/z	0.65385	718.771										3.3894			9.35101				60.0821	220.109			2.81094			81.0179	5.20047	266.266				366.392				15.9923		352.289		98.7099	65.1199			13.5099			111.683	2752.7	286.841
0.65_720.7671m/z	0.65385	720.767										6.36081			5.15808				13.3251	73.5579			2.38416			43.1126		118.008				138.07						45.161		38.3641	22.8777			11.7974			36.1253	201.865	114.328
0.67_158.9290m/z	0.671	158.929	19.6385	60.1211	45.6644	38.8274	46.5465	55.4825	77.8248	65.1867	85.3654	100.112	46.687	50.5442	64.6818	44.1354	37.9656	75.4557	71.0812	84.4136	99.5695	74.5067	71.2125	69.7293	57.7883	30.1374	108.805	192.606	66.1702	58.0216	59.9712	153.809	66.3329	34.0468	50.2421	46.0218	49.7114	38.6357	80.7404	82.1475	31.7632	37.8174	60.5156	43.8099	60.4355	51.849	97.9538	18.7697	163.975
0.67_378.8643m/z	0.671	378.864	116.095	152.925	142.903	98.607	223.855	214.264	240.978	135.948	194.191	208.705	269.368	92.4488	192.525	111.919	75.0877	196.486	194.182	344.17	247.196	166.185	212.136	228.076	245.916	216.78	271.058	346.692	176.229	174.776	126.98	150.243	244.39	107.535	112.595	252.488	105.186	619.084	236.145	134.306	219.85	75.3967	158.436	208.859	169.335	239.011	150.521	2841.67	361.224
0.69_273.1434m/z	0.688133	273.143	200.648	22.87	112.572	26.1533	66.8745	252.52	93.2154	38.5775	11.4734	44.4671	57.8372	20.4518	177.328	5.26466	25.9127	63.7651	140.796	336.661	39.7603	15.3559	71.2832	193.244	103.302	195.283	101.411	283.105	28.4143	87.7152	17.4709	116.68	173.455	100.759	20.7029	216.433	32.9729	173.027	86.3021	117.852	182.549	9.90448	23.2705	150.437	33.5399	76.4828	146.785	257.083	495.277
0.69_309.1663m/z	0.688133	309.166	776.811	40.3516	365.974	49.0609	56.7113	853.603	170.374	83.3387	26.6343	62.0153	55.2102	54.5136	615.877	7.81489	60.1313	73.709	500.446	1281.08	60.0538	17.5366	180.928	573.713	201.104	816.236	164.994	1059.08	29.084	202.215	20.9166	423.481	442.819	309.547	37.6909	628.334	76.4191	469.488	166.865	443.38	725.344	32.4071	29.2264	420.124	47.0274	94.0761	533.085	990.754	2041.38
0.71_177.0610m/z	0.705283	177.061	197.503		87.4019			422.912							41.6129				80.8878	216.334				5.1007		56.863		72.1835				37.6961		1.79192		17.5395		30.1591	0.01212	37.6999	39.1284						62.5896	72.0556	166.694
0.71_220.9342m/z	0.705283	220.934	2475.17	45.9287	2797.9	115.144	92.5579	3062.23	734.331	311.231	42.6171	356.581	78.7881	321.354	2076.41	16.7142	222.458	298.096	2157.97	2569.61	63.4115	40.1064	258.397	1430.18	760.179	1670.45	671.83	2034.1	60.1128	1738.25	50.4357	1570.31	907.135	883.915	172.569	1843.44	306.435	1507.15	611.111	1391.44	1912.11	187.589	58.1726	1728.99	112.945	127.478	1482.59	1730.4	1988.85
0.71_304.8974m/z	0.705283	304.897	565.248	157.024	750.747	113.338	361.304	882.461	384.336	205.96	188.37	476.653	361.934	400.572	2865.13	107.211	320.621	445.623	2401.21	3418.55	283.468	174.405	452.438	2285.86	1539.86	2846	1341.8	3109.19	194.361	2111.22	144.496	1444.16	1606.79	1427.68	338.978	3631.91	529.923	2353.51	875.942	1557.52	2967.09	256.668	190.017	2210.89	247.875	351.956	1933.26	2682.84	3276.39
0.71_322.8741m/z	0.705283	322.874	32.9924	123.146	84.0183	82.602	267.364	76.8982	186.203	117.52	143.484	159.583	257.023	91.9117	202.181	93.2882	71.7202	167.307	143.475	272.662	196.356	114.226	149.948	262.572	251.079	171.109	263.296	213.64	150.781	170.899	100.861	68.4755	286.32	138.762	90.5589	413.392	106.512	123.238	189.712	65.6229	189.694	66.1133	128.258	214.443	150.967	229.292	103.661	134.692	235.651
0.71_350.8911m/z	0.705283	350.891	723.922	60.4512	1593.81	178.641	141.829	908.938	1053.36	482.695	65.6141	599.04	127.001	515.346	1307.09	6.75347	371.907	504.164	1169.47	1240.87	97.2631	48.654	443.912	1601.03	1238.9	835.194	1107.99	911.398	100.04	1577.92	68.3536	540.245	1319.82	983.276	312.103	1731.83	476.183	646.292	973.082	478.102	1193.82	317.675	81.1923	1751.96	179.78	193.868	533.467	778.319	977.463
0.71_366.8632m/z	0.705283	366.863	75.9785	217.724	160.838	167.506	408.789	131.709	388.243	217.54	267.932	327.205	410.497	182.657	286.531	137.644	163.515	338.823	245.155	336.426	359.656	213.762	315.084	536.177	532.01	222.405	598.513	320.065	244.962	381.418	165.582	177.609	548.548	259.063	180.933	620.789	250.189	174.437	444.379	144.051	279.007	146.125	235.21	438.121	259.566	371.594	167.392	186.917	337.994
0.71_382.8581m/z	0.705283	382.858	66.7224	183.461	139.073	73.5825	460.532	212.146	390.017	211.866	261.048	269.973	433.147	81.3766	203.954	93.8796	69.2372	312.741	201.228	418.005	413.33	175.658	273.668	349.65	389.997	177.969	443.529	379.01	238.284	216.046	166.861	169.116	421.616	126.471	130.838	468.193	118.433	144.081	393.931	113.686	225.944	72.2389	228.427	273.213	234.049	404.819	143.226	167.948	438.985
0.71_399.8466m/z	0.705283	399.847	21.3274	49.1326	67.9666	25.0688	158.538	69.5038	150.017	93.181	66.8513	98.919	158.269	29.3753	94.6151	14.5417	41.5966	103.725	109.617	269.939	127.86	69.9256	106.581	110.531	151.889	98.1717	159.861	218.147	79.6898	104.341	23.3248	128.859	180.425	45.7506	38.1203	195.698	44.3476	67.5153	133.981	72.3467	111.183	18.5189	49.0181	118.225	75.6399	143.618	75.264	88.9889	238.668
0.71_435.8427m/z	0.705283	435.843	34.9101	93.7487	53.0081	39.794	333.668	115.674	217.189	79.4159	113.701	161.518	362.16	31.3603	120.425	36.6127	26.1762	131.976	116.469	336.239	214.817	94.7354	145.982	190.203	257.653	102.653	287.521	255.371	95.3442	113.329	67.6325	80.2859	237.805	46.62	51.2354	270.285	46.4424	75.6538	189.283	62.4541	118.513	24.4544	99.6636	144.968	126.449	317.495	80.8372	97.3844	282.09
0.71_450.8318m/z	0.705283	450.832	16.2124	9.89862	38.9861	11.2646	64.1863	50.4407	55.4931	28.6689	24.7022	54.7812	60.5437	27.6722	79.2653	2.39764	22.2906	53.848	89.2307	219.636	70.0841	17.0045	66.3719	127.881	119.617	105.866	151.384	182.482	34.727	61.7313	8.59351	93.5654	123.97	46.8097	20.2139	174.685	36.5012	63.139	104.863	60.2422	93.8397	8.10135	42.6337	101.585	26.2403	68.5857	66.5283	83.7379	217.415
0.71_492.8817m/z	0.705283	492.882	3108.01	53.2958	2931.92	60.8328	72.611	4027.11	325.53	133.417	59.1858	136.074	71.6748	106.384	1697.44	16.6194	86.4589	146.607	1835.13	3033.67	79.4158	51.5846	106.528	717.361	332.62	1302.63	268.917	2124.15	71.0379	1110.45	50.1985	1627.14	437.373	429.503	71.5139	1323.36	99.2607	802.49	241.372	1393.69	1427.97	66.5275	59.2725	986.571	77.8821	76.7239	1450.17	607.651	2178.19
0.71_502.8355m/z	0.705283	502.836	99.2848	64.1465	232.636	42.1236	126.364	186.771	226.029	102.623	86.9011	278.416	155.434	199.812	726.725	29.6357	165.556	241.011	544.261	638.648	137.604	64.0125	268.524	1050.93	779.187	565.216	775.99	604.617	101.911	855.75	38.604	216.013	865.549	602.303	140.201	1339.25	262.044	423.677	491.36	237.107	716.507	127.652	81.2735	1015.46	107.667	185.924	293.718	492.353	663.764
0.71_518.8176m/z	0.705283	518.818	2.99255	27.7537	38.8182	10.058	128.456	44.2138	127.642	44.948	42.2555	144.083	139.42	87.79	272.138	7.22125	76.6322	143.492	152.98	338.39	118.939	11.7714	146.528	542.703	456.555	209.359	531.352	301.041	39.7979	306.128	10.2356	127.442	496.74	234.247	85.6258	710.519	132.217	148.274	243.794	87.7886	271.671	47.6657	52.124	388.834	75.2196	138.675	106.315	194.615	365.324
0.71_570.8266m/z	0.705283	570.827	57.0454		139.666	9.54163	12.2134	79.4877	80.8714	24.8575	11.8326	107.071	21.2989	83.5458	411.167		71.7193	96.7074	314.901	396.979	13.4929	5.45422	92.183	553.719	374.602	305.935	352.898	354.357	8.92032	471.291	6.5127	158.585	394.235	294.064	52.6938	766.366	107.441	233.672	216.636	138.972	382.161	53.465	7.0947	571.704	23.8568	32.1065	166.681	293.047	397.115
0.71_632.7959m/z	0.705283	632.796	91.8854	16.8193	152.98	33.6998	61.9534	158.962	251.046	69.7216	22.1627	169.394	92.6836	159.682	238.906		137.157	222.043	194.301	272.02	76.3786	10.2386	146.485	528.722	529.562	234.161	580.413	330.957	38.4232	349.636	25.2973	101.765	566.971	271.03	136.906	520.263	157.722	147.702	412.396	82.7604	295.434	117.318	33.5613	420.745	80.3506	121.398	116.817	187.227	402.607
0.71_654.7920m/z	0.705283	654.792	6.70229		37.2357	4.47406	8.94427	4.22482	29.9568	11.2915		35.1447	9.96763	27.0179	134.74		21.4478	30.4653	85.4633	200.893	2.11142		38.0615	196.481	141.624	134.945	151.522	232.689		125.741		180.596	141.604	91.3929	20.8391	293.566	40.7666	80.4857	86.4331	64.075	139.336	18.175	3.42911	175.166	12.4835	11.0569	95.2718	120.864	254.142
0.71_658.7875m/z	0.705283	658.787	28.4348	4.47195	86.7731	11.6636	25.2274	49.6891	103.373	46.0419	8.70513	55.6433	20.5916	41.3592	71.1438		30.6144	61.1404	87.8178	245.969	14.3207	4.02267	51.0957	112.886	140.783	90.4806	132.409	241.438	9.87774	88.5291	8.12421	181.601	138.618	54.2207	28.2863	154.639	38.4629	56.9698	108.628	69.4196	92.4306	26.6457	7.02817	128.438	16.9796	42.8347	79.5812	63.5529	276.576
0.71_670.8179m/z	0.705283	670.818	23.1592		62.6289	2.52133	5.89569	59.3658	29.5431	15.9414		19.3467	10.8419	12.2137	71.0705		9.46933	20.2712	66.7109	178.309	3.84543		16.7921	90.2869	74.0133	85.3276	69.3811	154.729	5.44806	68.7993		89.4975	72.3723	41.22	15.9253	159.96	27.7584	55.6383	42.8642	46.3163	89.8121	9.02676	2.80951	87.7182	8.22269	10.5906	41.683	82.5193	170.481
0.71_678.7932m/z	0.705283	678.793	153.922	17.7156	493.176	91.981	100.54	221.874	587.158	266.236	40.1374	327.579	95.715	231.404	438.959	3.62167	167.455	308	421.921	898.815	75.0094	15.4026	250.227	637.633	662.918	414.868	675.787	809.792	58.5125	520.821	42.8336	478.482	649.695	334.848	157.366	785.08	252.748	271.652	487.004	263.705	534.997	158.868	42.1784	643.903	106.634	145.908	302.964	315.255	821.73
0.71_688.7704m/z	0.705283	688.77	19.034		77.4743	17.9218	24.3835	42.9014	112.858	49.5119	12.2776	77.3637	26.9437	50.4801	85.441		38.1014	79.6132	96.317	188.557	27.9654	9.26001	70.1764	125.48	164.851	78.4191	161.327	207.41	16.3159	110.218	11.0189	205.546	159.023	66.6793	40.2883	144.34	54.6566	55.2108	105.136	70.0101	91.7735	39.5005	14.1317	132.026	29.2667	40.8097	63.8193	57.8362	230.781
0.71_706.8023m/z	0.705283	706.802	133.8		238.157	11.1247	18.205	203.103	97.876	34.1873	7.49518	89.5155	15.7373	81.2728	622.225		65.0552	74.1721	449.257	680.939	9.42377		77.4738	664.55	386.197	448.603	316.795	553.038	10.7677	637.042		301.404	421.317	331.284	42.5142	1010.8	100.908	381.24	216.545	213.074	571.041	46.8545	7.29742	716.925	22.1086	27.9746	287.763	464.602	581.959
0.71_724.7960m/z	0.705283	724.796	84.9066		166.909	9.19608	5.69785	108.557	88.3462	18.7662	2.98755	49.8595	8.56564	29.9736	154.784		20.4846	38.0973	149.453	319.1	13.2967		32.4198	146.557	103.429	144.385	100.019	227.93	1.52112	137.26		111.605	121.622	62.5233	23.6799	251.18	26.3748	95.5874	75.0831	74.7372	164.134	15.508	7.75665	157.638	9.08496	18.0589	90.505	116.56	261.782
0.71_730.8055m/z	0.705283	730.805	375.671		437.634	7.93964	13.5837	545.206	58.9517	20.7397	5.27014	35.739	12.19	20.8845	260.64		14.8376	35.6558	279.379	550.521	7.46036	1.59897	35.7755	169.493	105.226	290.393	95.0302	415.733	2.94434	160.654		201.036	113.235	74.9163	17.6612	346.021	28.1497	191.909	69.2309	166.312	283.719	7.69305	6.03049	167.542	10.7626	17.2765	195.581	242.224	438.726
0.71_746.7854m/z	0.705283	746.785	288.91	12.7213	507.309	55.5817	47.3238	429.195	463.157	195.236	13.2547	272.19	60.1192	190.585	580.404		139.095	250.301	592.808	1108.6	44.9156	13.6348	191.468	631.966	585.048	589.533	551.594	921.826	29.6291	585.796	14.9567	448.513	568.693	331.55	124.976	884.903	196.422	365.115	436.984	337.498	648.764	113.86	31.1074	663.655	63.6544	89.1375	401.847	479.688	1015.96
0.71_756.7601m/z	0.705283	756.76	73.3285	3.60464	149.475	21.795	19.6451	116.758	123.851	48.9751	12.9428	96.5618	20.0435	51.7935	117.119		46.7585	73.9218	110.321	160.405	15.3177	10.1922	71.5674	192.312	188.304	93.0808	192.582	128.857	18.1597	152.917	12.7343	46.4018	187.563	99.2737	51.8685	238.749	69.045	54.5332	141.303	31.6715	131.819	35.1477	21.1158	169.077	31.9372	44.7508	46.4783	65.3839	149.454
0.71_759.8099m/z	0.705283	759.81	190.945		257.501	1.35718	4.05874	301.287	67.6663	18.8531	2.07531	38.6233	9.25532	27.218	212.861		9.10089	38.5981	193.682	376.617			25.6866	175.516	108.098	181.444	98.4637	286.821		177.939		137.459	115.438	76.232	12.6368	282.606	23.5007	133.988	64.4342	86.3885	191.821	6.22018	4.77514	201.243	9.71658	12.7872	129.081	164.257	338.715
0.71_773.3182m/z	0.705283	773.318	87.5683		89.6587		0.948033	147.386	20.4705	5.1976		1.58493		2.30911	117.478			7.32786	127.739	254.364				53.6083	30.7214	101.514	23.207	152.708		61.7032		59.2385	39.6413	16.7248		120.875	3.02597	83.1322	19.0171	47.2478	98.1466			73.2493			70.5437	90.6284	149.244
0.71_790.7722m/z	0.705283	790.772	132.45		151.633	3.9855	8.04187	213.135	68.1255	21.5964		44.7483	8.96756	43.4338	327.294		33.2866	47.298	265.961	466.062	4.83942		41.9938	372.493	230.02	333.917	218.475	355.656	2.95731	267.903		114.707	259.94	182.428	28.9065	681.454	67.45	195.546	121.787	122.291	337.194	25.501	4.08209	355.497	12.0459	12.6808	167.795	272.821	437.997
0.71_858.7599m/z	0.705283	858.76	233.022		207.289	5.7861	3.08359	392.533	68.5806	26.6952		51.4432	7.43111	40.8188	462.19		29.1282	47.5055	360.749	657.573			47.8705	416.313	204.09	487.328	198.042	538.651	1.29376	331.29		146.629	256.801	196.001	25.3803	780.01	59.4073	293.862	117.49	177.096	495.552	20.7769		396.638	13.2018	15.5057	254.801	395.075	618.1
0.71_874.7917m/z	0.705283	874.792	581.265		583.878	12.5168	8.94232	860.513	62.1062	20.8046	2.22588	39.6333	11.7919	29.9005	586.494		24.2716	36.7519	641.822	1166.83	6.51145		35.6523	269.626	165.844	532.186	132.171	764.175	4.05584	323.979		533.006	160.051	140.695	23.764	566.932	41.5019	411.475	91.3489	414.877	526.547	13.7212	4.19229	324.307	12.7141	18.3596	478.31	564.658	775.777
0.71_890.7727m/z	0.705283	890.773	225.628		227.132	7.22318	5.56687	355.17	82.5728	28.609	2.69792	59.9839	11.0277	30.5149	586.677		18.1083	40.2247	543.965	1002.57	11.958		36.8511	271.075	143.28	592.835	119.224	833.686	5.70464	319.237		401.075	166.96	141.021	12.7668	608.903	29.6863	457.531	93.4212	343.749	564.867	20.5382	4.43757	315.73	5.52875	16.2505	427.114	599.815	866.211
0.71_899.7654m/z	0.705283	899.765	287.302		237.909	6.98636	2.95355	411.96	69.4019	27.4651		55.1322	3.46051	25.2771	311.747		23.8369	28.6206	291.091	589.443			34.4951	204.392	117.197	405.628	108.444	511.506		215.367		211.127	143.549	101.848	14.5484	396.405	27.7868	268.071	75.8445	155.242	364.701	13.2241		231.196	8.84601	13.8084	212.359	342.611	557.375
0.71_910.7644m/z	0.705283	910.764	1403.89		1009	7.64489	6.84316	2304.01	100.859	31.2357		84.003	6.19661	71.0756	1400.42		41.9416	63.3373	1499.53	2787.15			51.7761	710.027	278.195	1420.47	256.154	2165.27	4.31093	871.936	2.20139	1180.5	379.226	354.314	24.4031	1412.34	65.3518	1103.15	172.238	1084.65	1452.65	28.9276		909.491	10.8879	12.8501	1194.16	1434.03	2234.31
0.71_934.7771m/z	0.705283	934.777	1309.16		1214.04	9.17657	11.2531	1815.68	69.4661	16.8043	4.39212	32.999	10.7591	30.4031	508.644		12.5679	37.2048	560.707	1109.36	8.29117		31.6128	236.499	122.769	583.542	127.229	937.76	6.63194	250.36		492.748	144.02	120.353	18.5658	568.323	32.5929	336.139	85.079	396.032	574.92	13.6685	6.67812	271.996	8.97412	14.7254	455.745	304.03	974.743
0.71_950.7633m/z	0.705283	950.763	423.618		359.86	8.381	5.60124	743.131	126.778	46.4413	2.93152	54.7906	2.96182	40.8523	687.065		30.0937	48.3022	692.66	1280.93	8.19068		33.949	313.131	176.814	668.793	148.582	947.602	1.2261	388.251	2.50054	493.636	211.631	161.766	22.3967	663.141	53.6668	491.614	111.826	451.404	656.618	23.5331	0.469121	364.514	10.1479	13.3253	509.966	655.316	1033.52
0.71_1037.2866m/z	0.705283	1037.29	351.773		290.043			481.12				2.4758			61.6362				95.1686	212.185				37.6165	21.4549	73.2413	13.8858	122.511		34.093		89.7327	19.8383	15.4659		105.392		59.4031	12.2024	55.5523	69.9519			39.0189			51.0405	54.9761	101.262
0.72_320.8709m/z	0.722417	320.871	39.6164	40.2359	51.7998	15.8301	107.763	54.9219	80.3592	46.0723	58.5365	126.546	115.667	97.038	805.644	28.0179	80.3841	115.091	577.184	940.17	64.2527	39.1958	133.379	752.755	481.709	1038.95	511.215	1044.89	45.9766	528.768	35.0082	291.286	535.884	406.243	90.1671	1446.94	188.152	710.582	229.715	374.403	988.568	69.497	40.547	643.528	54.7256	102.346	497.64	819.622	1119.88
0.72_524.8320m/z	0.722417	524.832	2.67993	11.9146	23.0536	2.0394	63.5527	57.5156	48.2497	13.4279	19.4162	37.9975	76.7275	19.5364	454.665		17.8645	45.7339	360.196	703.432	64.9792	2.69385	32.9624	306.965	169.686	645.637	194.705	812.9	10.6143	225.927	3.6842	245.511	204.33	142.047	17.9071	737.932	42.8244	438.348	96.9347	243.549	603.492	15.6488	20.0522	281.376	31.5739	46.993	360.62	526.016	883.489
0.72_660.8058m/z	0.722417	660.806	85.7262		179.251	21.2285	49.8616	138.958	228.207	86.201	10.1766	120.247	35.6876	77.7086	943.579		63.9592	124.93	766.63	1564.78	26.9516		113.753	640.637	427.634	1124.23	402.597	1657.34	21.8844	550.4		769.132	449.348	324.165	56.8948	1541.26	128.463	840.307	251.037	564.644	1128.62	66.533	26.1297	652.098	38.4147	61.7756	704.999	997.3	1965.37
0.72_710.8336m/z	0.722417	710.834	399.859		206.379	8.38606	8.1718	847.361	79.6376	23.4256		46.1432	13.3674	36.0814	194.903		26.5711	53.4831	322.385	916.979	9.7641	5.21268	40.4378	173.333	146.378	184.44	133.572	415.184	11.3718	128.872		417.695	140.18	76.7129	29.8921	217.512	32.3417	117.938	93.4312	221.356	196.531	24.6823	7.50357	128.561	13.3599	28.9084	226.478	157.212	481.61
0.72_723.8012m/z	0.722417	723.801	4.62674		68.9207	3.74008	2.33847	33.4637	59.2989	20.5612		39.6948	10.8077	18.1467	137.969		16.6973	30.854	161.629	414.798	4.87091		22.9717	123.087	95.3788	153.42	85.2967	237.144		97.0722		105.034	110.224	64.73	14.7719	215.356	25.8629	117.337	77.4992	101.859	198.896	10.8916		115.447	8.8904	10.4533	101.611	142.94	304.11
0.72_728.7933m/z	0.722417	728.793	47.0837		107.586		8.50679	51.733	50.3401	15.6749		41.972	5.2666	30.295	770.429		22.1137	34.8778	628.046	1351.46	7.79448		35.0346	395.171	186.484	1047.85	165.456	1340.63	3.02042	351.571		411.281	207.846	187.957	19.1525	1133.4	45.0163	749.947	97.1395	425.303	991.727	14.8802	4.15442	425.598	6.77939	19.7582	613.171	936.029	1499.87
0.72_733.8384m/z	0.722417	733.838	961.787		637.277		5.11641	1511.02	37.093	3.77595		1.05585	5.74069	12.8704	157.178		8.83014	13.9846	216.033	490.505			0.603613	83.9236	58.4741	54.4427	53.1604	191.687	3.75739	94.2341		266.401	63.3234	33.2331	12.0079	120.854	4.12619	33.8279	43.2285	154.522	72.0183	4.38949	4.01633	42.9345	5.80268	11.4872	142.695	39.2453	218.131
0.72_749.8128m/z	0.722417	749.813	157.458		150.679	7.87653	5.83939	281.352	76.2369	38.8637		34.5457	8.15645	27.1196	316.933		6.1149	34.007	395.083	953.024			26.1207	129.047	85.9691	286.718	84.6354	578.807	3.98767	139.793		324.247	94.1326	68.4371	21.3328	271.513	25.4177	240.642	67.4734	275.508	320.202	13.8923		154.051	8.57031	9.39505	315.157	285.611	552.472
0.72_753.8139m/z	0.722417	753.814	258.248		375.16	23.4134	15.2261	428.996	231.384	79.0212	9.96247	114.178	18.9592	68.5716	460.118		43.5661	100.097	512.915	1136.08	12.1673		74.2623	378.245	276.999	475.164	260.542	795.989	13.3548	335.73	7.00342	379.835	285.497	178.644	54.1574	625.195	84.5198	249.269	190.268	316.087	482.186	50.3164	10.6865	362.922	26.7917	31.835	384.298	220.21	977.404
0.72_780.8075m/z	0.722417	780.807	975.78	1.6462	903.567	13.7873	15.6237	1691.32	174.622	60.518		121.186	18.0104	95.1667	2752.53		64.8701	101.063	2642.81	5189.48	10.8854		94.0042	996.326	432.608	2908.87	343.616	4355.12	14.5761	1277.44	9.74353	1855.55	527.661	506.93	49.5982	2653.27	102.534	2326.73	254.881	1918.94	2934.09	39.1296	5.03873	1339.2	25.5355	37.5289	2329.15	2890.9	4641.22
0.72_784.7850m/z	0.722417	784.785	165.232		150.927	2.99103	6.59857	289.673	56.6613	18.2977		67.4854	7.99116	36.275	338.336		35.7896	53.4591	361.679	949.103	3.62079		42.1774	234.193	176.599	542.786	189.504	901.332	7.61331	190.617		303.224	184.941	112.008	32.3187	440.56	45.9479	337.948	99.9981	266.492	470.905	26.9403	5.41855	232.862	17.1358	16.1875	341.399	402.301	1125.57
0.72_799.7881m/z	0.722417	799.788	365.292		223.655	4.93784		470.841	56.3628	15.4232		36.1664	2.73236	23.9563	378.859		23.3502	30.4897	419.397	948.793	4.87711		33.5314	146.645	104.439	543.686	90.9487	829.039	2.78745	151.04		314.062	116.026	74.656	14.544	387.052	29.5045	372.032	67.9817	281.401	509.524	18.2592	2.2869	193.93	7.37149	9.80057	351.051	446.969	908.258
0.72_841.7788m/z	0.722417	841.779	380.731		257.18	5.19028	2.65826	634.771	49.8979	15.3859		35.1624		15.1178	422.741		23.6985	35.3795	445.71	997.882	1.53714		24.2905	151.945	97.3565	597.288	98.248	885.913	5.09283	159.038	2.35651	387.157	108.034	69.2096	18.4886	434.925	27.4566	435.792	65.492	316.519	568.825	10.3965		171.207		15.8194	406.897	555.198	994.965
0.72_859.7845m/z	0.722417	859.784	214.726		192.596	1.63823	2.40537	354.709	60.4006	15.4729		34.2856	0.537179	35.2911	782.736		19.3349	26.9954	919.006	1949.29	0.593814		22.2743	232.441	119.163	951.418	104.425	1547.08		295.096		656.29	139.531	131.283	13.8634	610.46	30.3205	812.541	72.5489	729.188	944.895	10.5942		285.077	8.42925	6.30624	862.807	1010.17	1604.02
0.72_883.7663m/z	0.722417	883.766	255.148		198.77	4.51401		316.219	74.8571	22.2834		41.2502	3.44028	28.5305	412.772		20.7213	32.9294	398.404	883.607	5.57953		29.8834	178.411	102.472	642.691	102.814	783.224	5.60251	200.659	4.85287	302.652	122.844	91.5163	14.7715	448.659	38.951	419.208	70.0755	255.504	569.305	14.7		208.472	14.1902	7.70261	367.368	537.742	931.706
0.72_891.7664m/z	0.722417	891.766	161.132		206.919			241.95	66.6758	14.6701	1.68672	37.7251	5.22499	15.903	370.765		10.0301	30.0865	347.939	620.26	3.17045		15.3018	176.375	94.0127	475.755	92.3362	607.257	2.54626	181.443		143.158	100.568	101.995	12.6107	405.187	35.2417	324.876	66.0384	183.294	424.837	2.60309		216.8		9.17502	273.039	432.698	675.216
0.72_945.7878m/z	0.722417	945.788	1520.48		871.527	7.74681		2488.7	54.1759	14.3159		27.3812	6.53115	18.2351	642.834		16.981	28.3539	990.047	2012.55			24.8015	181.737	89.0213	729.894	82.8058	1283.8		242.887		1048.83	95.2784	79.4036	6.3573	399.312	28.7674	598.076	61.3613	819.588	654.762	9.49713		220.721	4.50943	8.95508	807.832	737.282	1358.15
0.72_958.7654m/z	0.722417	958.765	187.608		218.506			337.849	60.6443	17.4527		33.3646		23.3943	587.14		12.1648	37.9421	538.687	1124.94	4.56703		21.4078	238.983	137.042	610.641	110.449	882.519		277.038		404.356	147.504	119.897	13.8629	608.886	21.0687	449.809	72.827	366.218	600.655	9.39511	1.07853	286.439	5.53198	7.68937	469.001	604.526	930.324
0.72_969.7680m/z	0.722417	969.768	812.985		614.388	2.41037		1318.02	45.5112	11.8135		16.8347		8.92303	873.025		10.7845	18.8003	1014.94	2159.97			13.6804	203.13	92.6602	1058.05	70.9253	1954.95		260.771		791.302	114.172	100.865	3.10414	580.837	10.1653	889.296	53.7775	783.044	1032.53	8.76553		256.362	3.47987	5.56378	926.66	1137.88	1969.75
0.72_994.7372m/z	0.722417	994.737	170.306	2.54431	172.35	5.32678	8.96393	264.491	48.6488	27.8576	7.39639	46.6416	16.0726	32.3819	459.151		26.1022	39.4639	363.414	771.858	13.0872		39.0683	294.144	150.564	551.184	149.08	712.389		282.813	7.94495	251.815	176.085	143.773	21.6827	659.337	43.4337	386.254	87.787	237.78	521.351	19.0068	3.35226	296.834	10.8974	20.5889	296.977	473.35	838.746
0.72_1000.7511m/z	0.722417	1000.75	508.416		321.179	10.3697	15.1048	741.595	83.1593	31.8865	6.14198	49.1026	10.6882	35.5456	1155.98		32.4139	45.087	1117.83	2279.77	7.32506		46.9133	403.416	159.131	1454.51	158.596	2203.38	9.26771	440.341	10.8869	725.7	195.688	186.138	21.7472	1231.6	44.339	1177.24	99.622	809.534	1431.63	24.0736	7.13649	466.881	16.9369	20.3743	1066.97	1480.23	2337.04
0.72_1002.7673m/z	0.722417	1002.77	1538.39		906.305	7.03661	7.48318	2301.02	44.4313	20.684		26.0976	5.5162	23.0744	430.836		14.7583	16.4832	436.981	974.657	4.54267		21.0779	175.26	86.526	520.619	83.1534	773.607	7.07621	192.507		434.843	100.92	78.5118	15.7201	453.066	20.9746	376.639	50.7063	321.206	509.246	7.32492	4.31739	186.162	7.46243	11.0412	396.952	500.606	921.934
0.72_1005.7799m/z	0.722417	1005.78	3454.13		1658.97			5307.47	39.5931	10.7165		25.4261		10.7274	415.43		8.04911	13.9435	570.365	1261.4			17.1977	166.453	85.7915	726.859	69.7234	1119.03		188.806		640.466	93.9416	72.5881	6.46496	393.437	20.6775	461.334	50.1828	462.236	618.372	5.01535		184.896	3.39963	3.82574	550.436	554.119	1285.84
0.72_1011.7449m/z	0.722417	1011.74	327.213		225.42		3.82346	462.458	28.1086	11.6589		17.7388	4.02321	8.48299	450.591		16.1	8.85071	534.964	1330.56			14.1323	133.926	70.2901	683.76	77.7366	1217.83		139.992		481.229	76.2435	54.0948	8.43112	409.915	16.8505	538.075	46.2646	449.463	619.313	9.7862		159.752	7.81802	6.54435	598.781	648.499	1301.97
0.72_1013.7729m/z	0.722417	1013.77	1254.05		674.184			2005.1	41.4702	8.66824		15.6347	0.836671	11.5955	439.157		10.4455	13.661	686.697	1539.58			9.81651	125.467	61.8288	556.252	50.5154	963.222		157.847		797.368	79.3166	62.0511		294.804	18.5092	407.275	38.0341	626.513	492.28	3.82113		139.271	2.7785	6.7	611.972	545.005	985.244
0.72_1018.1245m/z	0.722417	1018.12	668.453		250.585			982.76	8.44491						33.4789				16.7026	161.174				35.0337	8.30993	65.7878	17.4686	128.088		23.9195		58.1893	27.0914			60.2069		38.4303	9.7632	47.5474	24.8104			16.6386			61.2522	39.8401	181.071
0.72_1026.7516m/z	0.722417	1026.75	271.63		220.479		5.2785	476.859	42.7251	15.4364		27.6576	0.504118	14.5249	606.223		10.3619	27.2558	591.337	1259.59			14.001	206.316	91.5778	637.089	83.2606	922.267		262.527		452.581	116.76	96.4192	10.1373	544.746	23.2024	522.24	63.9961	445.856	636.901	8.51711		263.648	2.41846	8.68655	489.236	626.196	1019.4
0.72_1034.7451m/z	0.722417	1034.75	311.014		251.714		4.08159	454.872	53.3704	13.7674		38.0145	1.84887	28.1565	566.081		21.8647	22.1236	568.611	1183.43			26.3963	253.436	126.664	653.645	115.77	987.353		264.359		487.553	151.256	123.838	10.7111	612.132	39.3547	505.184	86.8559	421.327	671.557	14.0741		276.17	8.68115	5.24254	508.473	647.689	960.769
0.72_1039.7654m/z	0.722417	1039.77	2611.27		1281.42			3933.62	26.8914	3.88385		12.6953		12.7305	483.154		8.08234	13.5253	612.254	1537.92			20.8843	124.082	64.5159	845.283	55.7238	1604.88		137.489		703.063	60.0389	67.8323		321.083	11.8255	564.677	37.6761	572.631	679.576	2.6344		129.538	6.60986	3.46094	673.94	659.014	1820.8
0.72_1046.2370m/z	0.722417	1046.24	135.675		57.5192			222.585	10.8754			10.8696			274.827			4.33948	211.066	579.596				86.6934	37.0959	473.813	24.1637	635.948		117.4		69.4584	38.772	34.6788		230.337	3.37238	281.754	22.0817	98.555	405.8			87.3865			213.098	261.577	678.781
0.72_1047.7627m/z	0.722417	1047.76	2185.3		792.128		0.282587	3695.11	27.3054	8.3971		15.9408		7.38562	507.489		10.1322	13.2336	750.541	1623.49			12.8	164.907	71.3645	661.082	45.68	1094.52		216.012		917.451	95.6365	81.293	7.42353	406.312	10.3276	470.111	44.8956	650.917	574.682	5.53296		183.907	0.759953	1.51624	690.558	617.978	1193.45
0.72_1061.7359m/z	0.722417	1061.74	482.048		363.488			774.999	31.8334	5.35297		14.151		10.6609	415.292		6.12695	14.9791	551.718	1273.89			12.2161	128.279	54.94	684.877	53.2896	1123.16		143.3		498.873	66.2435	53.0367	5.95425	356.467	12.5338	515.895	45.691	476.039	643.64			140.178	2.41724		583.212	614.213	1197.72
0.72_1063.7473m/z	0.722417	1063.75	836.853		382.974	3.01364		1383.52	27.1615	11.2381		21.6325	0.705856	14.1922	669.842		9.87969	10.3195	890.735	2257.88			11.6676	140.862	71.203	825.871	58.8499	1514.79		201.1		1111.04	96.5647	72.3677	2.74127	420.487	14.8188	666.255	35.0431	939.471	786.765	7.59796		182.908	5.19608		1037.83	811.286	1688.4
0.72_1070.7511m/z	0.722417	1070.75	2457.54		1109.44			3841.81	33.4167	10.1954		15.9074	5.73429	11.4504	485.829		10.4058	21.1991	611.128	1339.93			16.6799	171.481	75.8882	729.148	79.0872	1095.71	0.571643	218.894		592.031	98.3988	74.4117	11.5324	470.795	21.0049	500.68	42.4441	458.022	682.987			192.184	1.24879	5.05344	558.27	604.276	1252.09
0.72_1073.7565m/z	0.722417	1073.76	2605.48		1211.67			4251.59	24.4678	6.5022		17.8571		9.28247	470.465		7.55267	14.7077	622.638	1330.97	2.87299		15.4495	126.984	52.8701	855.199	56.2281	1497.42		128.816		663.57	70.4785	60.488		340.905	19.0908	509.136	32.1953	530.933	656.149	1.96222		129.997	2.58631	5.68657	659.544	597.016	1575.47
0.72_1078.7397m/z	0.722417	1078.74	527.916		410.72		2.35638	768.371	38.7964	10.8752		17.4774	5.44888	19.2262	486.33		8.81281	18.284	539.506	1111.11			15.6169	187.775	74.8697	608.799	77.8167	1050.67	4.2454	192.634		441.037	95.6526	85.3134	5.72069	476.818	23.8972	472.497	46.4609	444.905	573.849	6.67139		180.151	9.39435	11.1249	511.038	559.422	1096.43
0.72_1081.7560m/z	0.722417	1081.76	1371.52		714.92			2339.16	29.6758	9.85768		14.2005		9.41714	463.4		11.1741	6.96521	681.916	1614.45			7.39856	112.133	50.1453	604.428	61.3068	1240.87		136.524		959.956	69.9259	63.1425	1.55241	356.782	12.6306	490.167	38.5637	677.575	582.986	5.71959		147.527		1.32732	667.451	609.669	1262.27
0.72_1086.7431m/z	0.722417	1086.74	796.53		499.263			1413.06	65.1993	16.669		27.8954		22.9554	595.68		11.2932	19.81	831.813	1920.36			18.0028	203.792	91.1312	696.56	74.0194	1287.95	1.82401	229.108		1152.01	95.0379	93.8578	7.80982	464.864	21.8526	555.617	62.044	786.048	692.49	11.4566		238.048		7.57875	816.648	652.305	1339.21
0.72_1088.1239m/z	0.722417	1088.12	1289.14		252.823			2253.77							188.903				191.033	525.598				20.6231	16.5364	258.272		387.746		64.7469		164.264	5.56012			119.555		175.105	7.35815	159.025	257.273			33.5952			176.327	219.685	415.375
0.72_1089.7513m/z	0.722417	1089.75	739.97		454.297			1199.75	29.2231	11.2568		15.5134		8.56606	590.076			5.84581	890.253	1922.05			2.52917	105.681	47.7212	828.288	43.6701	1327.79		157.56		895.244	59.2466	50.522	5.52672	312.1	9.62734	625.087	28.9473	847.559	670.138	2.70685		150.314			847.731	722.219	1410.33
0.72_1098.7386m/z	0.722417	1098.74	1438.41		865.267			2666.8	54.7752	11.163		20.0202		15.1985	790.52		12.405	13.5365	1051.51	2242.99			13.7582	197.07	76.4305	1215.65	68.4629	2231.04		327.243		1085.24	103.671	99.3415	3.0722	529.539	20.3809	949.671	43.7578	849.864	1107.18	6.97327		301.41	2.66602		1119.97	1068.37	2351.75
0.72_1102.7307m/z	0.722417	1102.73	315.653		275.044			463.082	39.8945	11.4197		21.1827	0.808741	15.4232	525.55		17.2386	22.9691	584.194	1297.14			17.4769	218.73	104.596	661.107	85.8815	1197.23		253.609		607.851	110.653	90.0924	3.94928	562.486	20.2347	518.91	47.2235	512.494	645.445	7.98914		210.41		7.99812	608.089	641.315	1201.6
0.72_1113.0689m/z	0.722417	1113.07	1271.65		670.559			2160.5	17.8576			14.124		8.74982	802.556		4.14509	6.81924	1078.71	2677.59			10.198	128.035	56.726	1354.4	43.8036	2757.61		151.609		1042.6	57.0969	60.7303		453.674	13.2162	1048.81	38.4985	1041.12	1209.35			146.337	1.63248	2.7609	1245.12	1129.28	2850.44
0.72_1115.7478m/z	0.722417	1115.75	2421.14		850.538			4391.15	30.9114	10.4599		15.5114		5.96832	586.95		5.29456	10.4726	811.573	1972.92			10.314	152.859	49.7385	802.879	66.5798	1482.3		197.759		1058.46	75.6189	57.2114	7.78805	412.941	12.8248	574.409	36.9062	733.054	706.785			208.874	3.90259		766.678	673.572	1480.72
0.72_1128.7454m/z	0.722417	1128.75	396.082		223.639	3.20783	1.10124	737.311	26.6813	6.23074		24.6582		9.436	553.717		10.83	14.0685	718.958	1698.86			16.7337	118.556	59.1879	737.595	48.4335	1475.07		166.11		729.514	66.7218	63.5287	6.27826	354.05	12.1794	626.314	43.2278	650.457	708.392	4.5665		182.414		3.8944	774.359	750.799	1500.46
0.72_1138.7389m/z	0.722417	1138.74	2529.75		1050.44			4299.87	33.5185	7.02367		21.0383		7.46656	567.462		8.26697	14.8477	709.566	1537.17			14.2043	144.851	55.6879	862.388	60.5189	1322.88		182.072		643.193	86.013	67.3624	2.58682	445.099	11.662	579.27	40.8261	572.534	746.051			156.107	8.59784	4.73777	658.312	680.317	1484.53
0.72_1141.0534m/z	0.722417	1141.05	2670.76		1124.79			4521.75	18.498			8.54559		7.22321	681.171			9.31427	966.536	2389.26			5.11157	119.804	51.6764	1389.78	45.0566	2723.56		149.081		992.33	68.6951	48.1627	6.01727	520.378	5.62598	967.333	32.7713	915.64	1079.4			154.66		3.62798	1139.66	933.088	3004.23
0.72_1146.7213m/z	0.722417	1146.72	477.966		389.965			755.265	28.0419	7.95178		14.1124	3.14278	9.38273	431.568		6.20819	18.3281	491.278	1047.49			14.4666	143.943	65.3455	574.596	75.2575	1036.36		159.135		429.048	84.8556	73.0336	4.65326	383.691	15.1199	432.548	40.0765	376.887	533.461	5.82233		163.717	1.36211		473.71	546.97	1107.9
0.72_1155.7162m/z	0.722417	1155.72	1158.61		421.599			1924.59	19.2169			13.8392		10.9577	563.035		6.82365	2.43188	643.441	1482.44			12.7841	107.279	66.6186	880.213	48.416	1526.44		149.687		558.38	73.2811	53.9467	3.04071	482.39	10.6328	650.509	23.2011	489.832	828.123	1.77496		140.684			680.525	636.958	1549.44
0.72_1169.0437m/z	0.722417	1169.04	16.9385		17.218			34.9088							40.8516				77.1882	190.662						75.4555		152.492		9.17523		14.9104				10.7956		66.8029		40.5854	68.6686						60.7525	51.6412	130.746
0.72_1173.3672m/z	0.722417	1173.37	375.741		291.582			590.702							116.86				169.278	366.324				12.5683		181.59	4.45684	330.907		14.5227		168.287				117.123		133.027		132.31	165.745			47.8704			148.591	177.737	345.991
0.72_1183.7326m/z	0.722417	1183.73	2255.93		730.259			4202.62	16.3697			6.63812	3.04236	7.90277	535.253			6.82927	784.972	1780.35			6.41534	114.933	50.2812	807.952	40.2965	1661.85		158.843		907.735	39.0549	63.3365	4.43127	455.841	5.40865	558.862	22.6208	675.109	607.537			142.904	0.764736	2.63018	746.805	570.026	1532.31
0.72_1196.7270m/z	0.722417	1196.73	322.206		196.154			636.824	23.832	3.8847		10.2479		8.32274	499.343			5.9369	681.948	1553.98			4.98108	95.2549	46.2863	656.682	45.6111	1291.71		146.741		633.932	60.2769	45.1832		311.643	11.2428	550.906	30.0464	572.175	640.186			126.798		1.64181	668.623	682.642	1405.17
0.74_122.9244m/z	0.739567	122.924	17.4611	0.0288835	5.76473			35.8983				6.68526	0.0349261	4.30035	216.347		4.28844	3.43406	250.268	512.186			7.74958	72.265	32.911	528.674	34.1109	761.878		55.7958		244.625	42.3982	35.6774	4.73279	193.161	11.9196	351.374	13.4401	246.781	411.067	2.12057	0.00531291	66.1643	0.0937606	1.81585	349.524	292.16	851.636
0.74_174.9375m/z	0.739567	174.938	313.84	37.1776	154.015	14.7072	47.8548	556.136	52.0384	45.7932	54.2584	59.3344	55.1705	32.6223	547.66	23.1181	29.763	59.9533	755.877	1650.82	60.7991	46.7974	68.5148	159.185	110.638	990.34	103.656	1713.26	52.0106	177.509	41.3454	998.976	113.073	74.2565	30.9902	381.038	36.6096	780.663	88.1056	809.64	795.641	14.9049	37.2474	206.125	48.8599	60.7473	971.721	911.589	1923.39
0.74_226.9510m/z	0.739567	226.951	25806.7	16.8067	10665.9	52.3832	58.2335	37285.9	568.94	194.57	26.797	229.408	29.9403	167.911	5666.51	16.7762	95.0542	139.505	9372.1	16596.1	26.1779	23.7984	143.636	1255.87	473.644	7371.21	319.207	13486.9	25.4437	2266.94	30.111	14874.9	614.651	783.387	68.1223	2591.67	145.74	6993.37	348.18	10588.6	6768.89	124.955	21.9727	2122.84	34.9404	39.4163	10474	7989.5	13203.8
0.74_294.9382m/z	0.739567	294.938	2162.52	24.8869	808.278	18.4272	33.4856	3518.17	65.2299	37.5932	35.8082	31.56	32.7005	17.9163	475.162	29.8797	10.9508	32.9422	803.306	1631.05	39.1604	26.5638	27.1788	131.515	62.9811	579.932	53.3368	1254.87	20.3419	192.694	19.6275	1247.7	92.0852	65.4327	18.7948	255.384	25.1257	462.534	43.744	835.578	550.853	19.6796	21.3725	175.396	30.0529	38.054	852.269	345.926	1272.89
0.74_362.8824m/z	0.739567	362.882	3010.28	140.235	222.335	99.9055	157.144	5209.45	154.179	113.177	133.447	132.758	191.283	88.3735	326.33	102.764	89.7487	171.81	910.447	2609.6	178.519	129.051	134.923	111.883	113.811	303.139	178.605	2073.19	150.606	88.6073	105.618	2194.39	125.717	57.7186	103.3	123.845	89.0891	2.4601	163.011	1461.82	120.919	76.8085	144.091	56.5126	151.995	151.668	1610.12	4.87991	2030.47
0.74_380.8978m/z	0.739567	380.898	170.613	44.9218	104.278	17.5695	49.3818	350.815	56.8959	34.5116	34.7805	44.0961	53.4637	21.0855	303.207	23.0159	11.3473	45.1095	422.485	1000.82	50.8724	40.22	40.2254	117.92	81.0785	505.601	69.3906	1043.88	43.1986	110.293	34.4423	574.808	85.3749	61.8415	23.0657	250.891	31.5067	368.065	66.3264	458.367	442.593	15.7007	37.4256	122.344	39.0062	51.0601	520.285	293.985	1090.72
0.74_410.8476m/z	0.739567	410.848	74.5403	168.642	113.438	57.6532	369.139	172.282	299.157	153.141	226.9	247.086	391.081	77.1281	531.174	111.192	70.2253	209.173	596.607	1410.08	291.142	173.777	234.854	315.44	298.412	1573.42	346.832	2366.66	233.355	249.266	147.77	534.23	312.966	127.188	82.992	694.655	114.259	962.478	272.167	552.905	1170.46	73.3276	202.063	263.802	198.055	325.142	796.898	1103.57	2804.22
0.74_446.8868m/z	0.739567	446.887	3278.76	30.4388	1234.6	22.6504	81.7767	5739.88	114.144	34.528	25.4367	69.3351	65.6598	54.5403	5064.9	11.3937	30.0082	81.9631	7960.96	15358.5	63.7156	31.2621	72.5282	788.886	287.723	9170.86	224.945	16480	39.1068	1196.35	19.8397	11190.2	368.466	442.603	33.3827	2683.02	58.9668	7150	167.267	8951.79	7549.52	33.7886	39.1275	925.818	43.2197	59.3596	10199.6	5643.62	16893.7
0.74_464.8580m/z	0.739567	464.858	35.3969	41.909	48.2397	27.2644	75.8201	77.594	84.598	39.5549	44.9902	55.8852	81.7188	36.4622	355.522	16.9706	34.0112	53.1415	445.614	1009.55	68.2338	38.9825	58.3553	132.939	119.663	793.925	109.328	1436.61	48.326	122.944	20.0242	519.405	121.901	55.5985	25.5575	304.419	40.8112	536.766	88.8517	423.362	638.218	24.0058	36.9146	113.157	46.0642	82.0199	581.73	607.929	1615.45
0.74_515.8781m/z	0.739567	515.878	112.714	2.25149	91.9533		13.1584	230.913	36.9503	10.041	6.67621	13.0009	26.7445	7.99182	173.038		3.26746	16.4279	274.164	547.667	6.81505		13.7723	55.7608	27.7538	266.375	33.334	562.114	3.12788	55.8668	1.93829	314.161	48.8318	25.7818	1.97406	119.725	6.71555	211.076	29.1609	224.089	253.397	2.93884		67.5025	2.54596	18.0302	256.7	256.006	557.184
0.74_530.8482m/z	0.739567	530.848	73.7246		38.0398	1.8959	20.7981	157.558	33.3867	24.4315	17.945	24.9228	27.2452	13.7236	1116.76		6.79105	24.1042	1502.04	3331.75	32.5526	7.36667	27.1112	188.235	90.778	2887.15	86.4031	4825.08	12.42	188.912	2.46017	1757.81	98.1987	96.3517	10.728	792.557	18.6422	2128.3	39.4297	1582.47	2215.57	4.05905	8.00723	212.922	10.5416	34.4426	2190.97	2387.06	5313.37
0.74_532.8483m/z	0.739567	532.848	10.1837	6.7587	20.4658	5.61162	54.914	26.7438	57.3432	21.2517	7.88846	31.7391	27.8658	16.662	213.226		9.65518	31.615	254.251	618.164	30.7483		29.5607	95.1206	87.3547	429.905	64.9948	834.769	14.1044	73.1952	4.75888	290.961	99.8356	45.0405	6.13913	198.583	19.4519	296.314	75.9288	227.447	373.8	7.41476	7.74829	90.5115	11.2459	37.124	318.283	348.496	926.498
0.74_562.8040m/z	0.739567	562.804	119.603	5.66333	126.126	9.2645	38.8452	183.927	68.5857	27.2007	5.62335	43.409	29.6955	17.5729	157.406		12.7214	37.5667	198.592	451.423	25.3774	4.37204	29.576	104.673	87.5101	387.956	116.139	648.08	10.4159	87.8715	5.32736	221.163	97.7812	29.8584	16.4833	230.073	26.9692	224.573	66.7504	153.448	289.652	12.2975	4.05173	106.361	24.1555	38.4619	204.64	270.689	778.429
0.74_582.8617m/z	0.739567	582.862	2094.7		766.764	5.53285	17.1792	3916.17	86.5291	17.6497	1.28609	36.7089	17.2741	28.3523	3388.06		15.6097	33.1196	5477.61	12204.3	5.7515		27.3758	468.71	184.934	6144.27	149.448	11784.6	3.313	690.979	0.476881	7776.98	227.137	238.615	15.9009	1774.5	28.2849	5195.65	104.422	6154.23	5198.47	16.3969	2.35657	652.652	4.28545	10.1777	6959.73	5826.12	12496.8
0.74_600.8372m/z	0.739567	600.837	31.6914		63.6479	1.01724	10.3816	85.41	64.4875	22.2657		29.2289	10.2445	15.9301	255.139		7.59283	37.6528	353.14	876.281	12.4261		22.0276	95.727	84.6011	589.63	71.8134	1113.95	1.10577	81.4851	4.72276	368.893	88.2806	56.482	5.49255	243.068	26.9833	383.593	54.453	310.413	485.116	15.8071	5.60013	99.7716	12.3571	20.9087	431.455	344.982	1257.42
0.74_630.7922m/z	0.739567	630.792	200.333	7.84345	206.896	17.6541	30.2896	320.162	95.0344	41.5242	6.21088	58.8056	45.1006	36.0347	207.4		27.4295	56.4656	215.512	485.531	44.916	8.80426	40.9922	136.522	123.924	457.728	124.138	719.674	23.5154	122.647	9.27618	176.174	116.92	60.2724	29.4684	268.2	38.7658	259.773	94.9052	154.384	371.664	24.913	18.3315	130.235	37.7171	55.7601	202.563	314.611	895.849
0.74_650.8498m/z	0.739567	650.85	1981.27		733.511	7.92798	7.94151	3890.39	103.011	15.1017	0.531303	24.5165	8.53481	26.8985	3127.76		22.0177	42.7011	5272.44	12403.8	8.09443		11.9985	417.291	166.934	5553.76	129.356	11637.5	2.57186	632.954		7429.11	203.358	217.212	14.2672	1661.46	18.3402	4634.18	95.7964	5817.04	4680.83	19.4372		533.81	5.84156	13.0767	6575.47	5358.03	12370.1
0.74_668.8247m/z	0.739567	668.825	208.106		99.4883	5.56719	3.90515	420.736	48.7506	13.5144		22.5973	10.3711	15.0008	264.314		12.5402	19.6214	351.201	958.608	3.8615		19.5539	83.3442	68.366	537.707	67.0763	1160.56	6.2995	84.5623	2.78564	370.086	72.3469	42.9283	14.1304	231.94	18.147	373.911	43.1003	336.647	478.668	6.61527	1.84706	89.4986	5.86566	7.86137	445.424	341.723	1331.55
0.74_698.7859m/z	0.739567	698.786	253.661	4.63531	221.73	15.7007	15.6209	391.588	74.5729	38.4628	9.34918	55.1957	22.9123	34.9544	270.989		27.646	44.1238	285.201	679.218	9.49023	4.70544	42.8029	143.734	101.442	598.474	104.631	950.415	7.26053	143.565	10.2122	283.874	107.251	74.3754	16.7776	328.161	30.7709	340.016	75.9253	211.101	474.792	21.742	7.81326	155.575	21.0147	29.5992	302.487	417.95	1159.94
0.74_718.8376m/z	0.739567	718.838	3353.18		1231.54	28.8568	38.3119	6348.26	212.678	55.477	4.51291	79.689	38.4518	88.044	4805.56		57.8239	100.456	8223.47	19241.6	27.5407		56.1254	644.332	288.181	8539.6	231.099	17430.9	21.81	952.429	2.18938	11799.6	351.302	356.033	52.782	2253.1	70.7074	7006.74	200.13	9309.13	7214.99	47.6617	12.5856	855.688	33.4303	44.5255	10317.3	5399.68	18132.5
0.74_734.8113m/z	0.739567	734.811	266.859	34.8158	218.836	46.6012	73.4116	557.984	165.894	86.2764	37.8526	114.177	84.3384	87.78	2334.04		78.6885	146.518	3338.96	7893.66	69.2846	31.7831	110.841	414.43	252.765	5673.74	281.109	10375	61.0524	419.573	34.5359	3887.98	264.75	209.205	80.4298	1488.42	86.3418	4179.47	195.078	3542	4424.3	65.9497	54.5903	411.122	77.7494	97.6446	4749.95	3455.52	11339.3
0.74_736.8174m/z	0.739567	736.817	2055.32		727.614	16.862	23.8291	3948.07	121.657	45.7261	7.44391	80.9871	30.3508	46.4205	588.149		42.2212	70.4775	838.269	2305.37	19.2949	9.94049	68.7955	251.72	191.738	1071.06	182.834	2221.46	12.3181	245.572	3.34512	1087.39	211.976	115.681	30.337	511.856	53.4422	758.201	133.085	778.965	962.74	25.154	11.5523	247.662	29.0571	43.5361	952.033	879.543	2403.69
0.74_750.7888m/z	0.739567	750.789	91.9641	6.92991	122.091	17.387	29.06	171.68	112.091	55.3941	10.264	66.9474	32.1517	52.7335	895.031		33.5283	65.1119	1060.13	2738.42	20.7946	11.6624	59.6013	229.122	162.17	2775.97	147.707	4591.08	14.0897	195.868	19.638	876.094	164.89	100.829	48.0965	824.215	51.8273	1728.06	113.631	950.326	2047.1	28.0429	19.8126	256.41	39.0659	43.6426	1501.29	1967.81	5344.53
0.74_771.8540m/z	0.739567	771.854	3723.62		1355.98	16.013	15.4885	6768.53	137.241	45.2197	7.58655	89.824	22.5797	59.3629	919.302		44.0074	82.6033	1367.21	3456.14	14.6716		71.5524	371.649	237.122	1012.38	233.451	2232.39	10.3588	477.672	6.44489	1845.15	288.251	192.73	41.7158	735.061	74.7129	818.861	158.972	1233.11	968.822	36.5854	12.315	450.601	26.8144	36.6177	1279.09	1012.51	2279.76
0.74_802.7998m/z	0.739567	802.8	546.762	15.5744	385.225	39.0111	56.31	951.927	174.782	89.9788	19.038	143.198	53.6296	84.477	2633.01		71.6998	122.297	4053.06	10065.2	44.005	13.4619	113.112	414.179	262.999	6502.61	274.571	12456.8	34.1973	489.394	28.2017	5041.31	280.361	228.223	71.6509	1571.04	102.364	5037.83	197.18	4510.31	5171.6	59.5492	26.5548	494.941	52.7873	74.6834	5794.03	5692.52	13754.3
0.74_804.8158m/z	0.739567	804.816	5965.28	8.32242	1736.03	17.5607	17.4891	10579.1	134.927	52.2934	7.21723	86.0083	17.8744	40.5947	939.761		35.0941	69.161	1386.5	3470.2	15.5242		59.0196	370.507	227.172	1454.78	217.758	2907.65	11.8344	348.243	3.79611	1942.65	264.239	186.104	36.0981	842.325	64.6992	1101.92	153.291	1253.91	1243.24	43.944	8.25705	394.329	26.4709	30.9447	1460.32	1412.34	3286.74
0.74_811.7841m/z	0.739567	811.784	102.174		153.173	4.58817	9.88358	145.705	71.7152	21.5378		34.7662	8.02446	24.9282	363.952		16.4793	25.5721	382.609	894.148	5.18787		24.3669	205.665	108.443	506.314	99.9233	901.357	3.64542	230.264		301.698	136.616	112.74	27.6273	376.278	30.1806	372.014	73.8228	256.724	452.175	11.3843	4.45245	239.686	8.50262	12.882	361.783	464.557	1082.06
0.74_818.7771m/z	0.739567	818.777	183.465	4.82126	174.548	9.14798	16.1933	305.095	86.5932	33.8907	6.65212	55.0232	18.0853	38.627	1188.7		31.6313	51.9562	1525.47	3888.47	13.0329	3.66409	49.9627	246.403	161.145	3666.13	149.18	6134.57	9.621	239.956	8.84491	1373.62	162.133	123.75	28.2091	931.832	51.0723	2338.07	100.131	1433.17	2715.22	28.366	6.03196	233.567	20.0033	26.2712	2130.81	2736.68	7342.76
0.74_834.7631m/z	0.739567	834.763	2908.9		1789.08	9.9472	14.8608	4252.32	117.472	34.4581		64.0744	15.0602	48.6013	939.205		37.0791	69.1601	1140.11	2574.46	14.782		59.6768	328.3	210.635	1970.59	187.856	3118.94	7.20575	403.433		1054.28	225.172	167.924	35.3854	914.063	59.6179	1229.32	131.867	865.467	1571.52	16.4615	5.47763	417.685	24.0654	24.2208	1166.74	1499.24	3795.45
0.74_870.7883m/z	0.739567	870.788	824.256	12.0194	506.035	33.0107	28.4402	1469.14	154.889	71.626	10.7013	105.279	34.6238	76.1579	3249.4		62.634	89.6862	5252.06	12278.1	20.5372	8.69336	83.883	423.726	239.152	7796.46	240.775	15045.6	19.9465	500.495	13.2811	6703.21	258.446	225.421	52.8494	1610.63	65.308	6349.74	174.839	5877.44	6246.25	46.9924	17.8233	496.397	39.867	44.8622	7508.94	7185.43	16002.7
0.74_878.7731m/z	0.739567	878.773	487.566		327.972	5.34384	3.89404	828.202	67.8327	28.7449	4.98481	46.9074	12.4555	26.853	694.733		21.8694	47.1106	986.012	2467.66	4.75197		31.8297	199.185	126.535	1469.66	115.572	2929.28	8.87778	214.447	3.80722	999.267	141.919	91.7184	24.3775	435.571	40.8057	1079	86.3139	899.666	1219.1	17.72		220.117	14.6765	17.1693	1197.99	1331.93	3266.8
0.74_880.8034m/z	0.739567	880.803	4077.88		1169.31	11.5106	13.484	7861.93	136.306	63.842	6.05365	105.451	23.9425	62.4121	1324.78		41.3534	86.6121	2034.57	4849.39	14.6406		66.7127	501.097	268.646	1745.29	276.329	3215.47	15.8066	498.469		3201.53	299.435	263.502	44.9601	1279.11	79.3691	1394.3	175.997	2034.49	1643.22	29.0767	6.64294	529.246	28.607	28.2665	2020.35	1791.13	3354.09
0.74_887.7646m/z	0.739567	887.765	175.28		157.592	7.50168	9.80255	256.69	65.1078	19.4803		47.597	14.6255	25.806	555.079		17.8943	45.5023	601.602	1352.85	7.64612	2.02231	27.4006	229.988	116.141	1142.79	112.733	1977.03	8.25851	267.632		501.175	136.36	135.083	22.6429	550.746	33.2881	751.335	80.3705	451.411	941.47	14.7292	3.60904	290.184	8.95233	10.2455	693.014	909.297	2208.39
0.74_904.7701m/z	0.739567	904.77	808.188		558.319	4.51535	3.28021	1246.1	105.081	32.1888		70.2637	6.72565	51.3681	1141.34		39.9627	57.2818	1651.96	4012.64	8.14717		52.6119	424.713	244.618	2224.52	232.697	4599.79	5.39542	395.318		1861.38	277.454	211.957	33.9731	807.495	78.8038	1731.76	162.135	1571.38	1888.85	29.5829	2.45285	461.017	11.4132	18.304	2034.8	2107.97	4903.12
0.74_914.8028m/z	0.739567	914.803	4040.91		1097.22	5.12415	3.6719	7969.57	105.443	45.2679		83.2322	6.36739	48.025	993.168		37.2739	60.644	1789.04	4256.9	2.63834		62.1828	412.126	257.542	1210.45	235.533	2669.58		402.699	3.80075	3067.28	287.718	202.625	38.4058	829.629	70.8032	1046.38	143.153	1830.71	1166.83	21.1767	2.4444	438.04	18.6075	18.6396	1742.12	1367.97	2584.84
0.74_924.7947m/z	0.739567	924.795	469.886		276.232	7.1503	7.62601	940.262	60.1748	17.2412	3.19483	40.6195	7.11053	24.9189	804.299		11.467	31.9176	1000.25	2253.03	7.752		27.3137	256.788	132.194	932.624	113.891	1826.93	1.50256	318.689		1086.58	139.002	116.845	13.6781	600.272	37.4296	821.412	83.6769	824.605	890.373	19.8119	2.60083	329.676	12.8895	16.2242	975.798	1017.22	1919.91
0.74_939.7765m/z	0.739567	939.776	332.209		397.995		0.750769	499.055	62.5912	10.9842		35.1046	1.47389	18.0353	769.373		10.4076	26.3807	1161.2	2849.69	4.15103		14.7541	212.97	102.531	1356.18	76.9621	2964.96	0.114397	278.921		1332.76	116.186	88.7352	8.80083	474.989	22.6886	1122.99	60.2032	1111.07	1224.01	8.72718	0.421021	268.655	5.57893	4.4106	1396.05	1353.95	3228.68
0.74_946.7603m/z	0.739567	946.76	530.004		362.354	5.94868	8.74212	852.778	57.0807	19.9542		41.5353	6.91398	24.7466	766.05		15.2413	44.8197	1123.1	2701.36			31.6798	189.686	123.083	1657.44	97.1925	3502.43	4.29354	191.536		1214.49	145.201	80.9301	17.3828	455.677	35.5083	1239.72	76.6389	1060.99	1371.45	13.6234		212.007	7.76994	13.2323	1455.14	1507.88	3809.56
0.74_948.7891m/z	0.739567	948.789	4055.51		1107.62	12.0634	18.6692	8110.5	124.263	36.6881		70.3335	13.18	46.0523	1248.25		34.9952	71.419	1983.48	4758.82	5.40242		57.1529	504.317	240.365	1752.8	227.276	3318.42	12.3412	455.555		3119.27	298.385	233.59	27.7537	1313.17	69.023	1406.87	147.921	1922.95	1606.08	27.2278	5.3864	507.39	21.8404	24.5682	2009.46	1756.46	3439.34
0.74_955.7540m/z	0.739567	955.754	210.048		153.624	4.69626		295.303	42.7115	17.1078		26.0279		23.2435	627.51		14.3696	19.3624	652.133	1579.17	4.40449		20.1104	211.846	96.2201	1181.09	100.566	2147.21	2.08695	248.679		527.321	122.196	108.397	17.227	537.497	20.9413	834.462	68.2698	527.172	963.758	12.7856	4.89561	264.701		2.97615	775.01	996.774	2522.88
0.74_972.7597m/z	0.739567	972.76	938.899		582.586	4.16913		1596.78	62.693	19.6195		41.5074	0.481899	33.6976	1080		23.3425	36.7694	1644.16	4213.78	1.39176		28.5385	332.332	193.916	2058.23	155.585	4547.81		376.973		2034.33	236.205	172.433	17.5896	752.637	51.9991	1676.66	102.503	1697.2	1774.02	15.9576		384.558	8.59521	8.71345	2114.94	2043.13	4957.86
0.74_982.7891m/z	0.739567	982.789	3995.86		1082.35	4.9762	12.3878	7804.24	76.0952	23.0734		63.8313	6.99862	37.1085	908.418		22.5421	48.9162	1660.63	3977.69			37.1655	355.156	212.881	1186.67	191.705	2423.58		360.419		2759.69	233.099	176.336	24.1596	839.461	47.8462	939.147	136.344	1686.26	1052.13	14.3202	3.61078	414.01	12.3534	18.4099	1643.59	1302.28	2433.09
0.74_992.7804m/z	0.739567	992.78	422.121		236.061	3.16366	9.997	847.171	61.9507	18.3387		25.823	8.51075	21.6052	698.594		13.7819	25.9097	888.6	2187.76			22.0404	221.403	102.163	819.253	89.0763	1587.43	1.83576	296.686	1.04715	940.058	111.948	102.117	8.51874	574.071	20.4319	704.556	67.0401	746.295	841.154	12.8116	1.29766	272.351	6.81252	10.4984	857.146	912.212	1781.42
0.74_998.7689m/z	0.739567	998.769	891.353		835.963	10.7427	4.54123	1564.1	96.7381	23.6887		50.3667	7.05776	33.0155	1308.09		20.6984	45.5148	2460.78	6243.7	3.9799		26.5456	337.368	172.643	2052.25	160.225	4864.79	2.75918	382.475	1.51504	3618.8	203.592	160.46	22.3234	755.756	37.8807	1818.79	99.5584	2649.57	1870.53	17.0476		389.93	12.1156	17.8367	2837.78	2306.14	4993.64
0.74_1006.7650m/z	0.739567	1006.76	963.658		482.177	8.64861	6.11897	1584.88	60.3126	23.2555		55.2467	10.4231	30.7146	2152.56		28.2292	45.7856	3939.19	9632.85	4.89176		26.174	292.135	157.178	5037.95	130.009	10893.7	2.38406	322.745		5320.32	165.222	157.73	18.6374	1041.13	32.5196	4181.47	95.2123	4326.26	4114.6	23.8969	5.57782	321.235	9.11586	11.1446	5479.78	4866.8	11650.9
0.74_1008.7821m/z	0.739567	1008.78	8319.91		1789.4		2.27795	14764.1	94.2063	18.5619		36.138	5.13495	30.6749	1067.65		21.2313	42.4328	1429.98	3671.6	4.79235		39.6885	334.619	189.265	1561.86	148.357	2826.7		407.478		2051.93	207.428	187.052	16.5331	955.035	45.6504	1192.68	121.762	1291.44	1321	21.2431		439.238	11.2608	14.0258	1486.99	1461.18	3178.14
0.74_1020.1420m/z	0.739567	1020.14	891.885		125.859			1605.03							21.8016				21.9385	68.5154				5.26239		23.7091	3.32045	62.7309		1.84738		66.1509	7.97451			15.3156		11.1557		20.304	14.1116						19.4602	13.724	60.9365
0.74_1023.7412m/z	0.739567	1023.74	569.441		266.538		1.79225	884.847	34.242	10.2386		18.4222	0.504755	15.3026	492.064		6.60971	16.1668	674.774	1812.07			20.5441	140.014	70.8859	1002.51	57.2911	2082.91		164.054		756.809	78.8999	75.4181	6.91055	393.774	19.4875	747.692	50.6831	679.75	837.583	5.34802		176.96	8.11007	8.27809	831.787	893.414	2387.18
0.74_1032.7602m/z	0.739567	1032.76	944.996		872.434			1592.13	74.374	22.3294		39.8577		26.5538	1422.17		21.4743	26.2637	2534.21	6296.4			35.3455	345.111	147.065	2262.51	145.676	5040.58		380.45		3698.94	179.59	148.807	5.83064	888.479	32.5988	1980.7	73.0432	2695.98	2050.22	5.45398		378.943	7.62046	4.44772	3052.05	2424.62	5190.61
0.74_1038.7293m/z	0.739567	1038.73	658.685		500.797		4.00247	938.957	39.8812	10.8214		27.7507		18.3591	836.357		12.6171	28.3927	976.281	2280.27			19.2916	214.284	80.5203	2098.34	76.0042	3367.07		241.116		657.968	106.634	94.817	9.80352	627.32	24.3563	1338.06	55.2774	708.128	1582.35	6.39893		265.196		12.1534	1153.01	1611.1	4083.94
0.74_1041.7533m/z	0.739567	1041.75	444.745		404.411			708.273	34.718	10.4579		15.2205		12.9378	453.387		7.56756	9.06634	737.359	1800.65			17.0508	131.321	69.9424	653.942	51.1013	1523.16		170.532		977.216	67.1414	70.2293		288.274	16.8679	578.292	35.845	767.097	615.12			174.444	4.70324		848.397	702.957	1599.55
0.74_1043.7984m/z	0.739567	1043.8	2286.71		672.047			4200.15	41.3437	4.86145		14.8699	2.09682	12.7118	341.849		8.9646	11.2322	536.044	1286.26			10.9859	155.046	52.3338	481.744	68.8589	866.583		176.224		714.094	77.6286	74.8453	7.64305	389.649	11.967	387.716	38.7732	440.361	442.97	7.22783		148.97		4.83679	489.446	509.233	1014.85
0.74_1049.7434m/z	0.739567	1049.74	291.646		224.035			488.719	27.6275	9.34246		14.4747		7.62323	492.098		2.24314	10.2538	634.298	1535.68			17.41	110.166	56.5662	769.077	34.4183	1588.25		167.343		646.408	65.6649	63.4717	2.0275	330.918	14.9991	613.898	37.383	614.146	704.398	7.42621		178.451	0.00160777	3.81757	772.148	766.659	1651.23
0.74_1052.0809m/z	0.739567	1052.08	86.808		55.8942			195.201	0.8036			1.07428			90.8555				167.213	507.74				6.14988	2.84182	145.695	7.40994	382.637		24.7998		291.804	3.587			24.9669		123.467		229.167	148.138			7.63046			229.937	80.5096	408.525
0.74_1056.7340m/z	0.739567	1056.73	410.528		193.704			711.565	31.1839	5.94604		25.8088	2.09216	22.5393	814.765		15.0211	12.9308	1084.28	2672.47			17.4947	218.529	112.505	1797.76	107.514	3357.48		209.966		1019.57	131.235	108.608	13.9305	546.901	29.8748	1251.58	63.9993	996.684	1388.44	9.37268		247.819	6.6586	4.92666	1335.44	1382.48	3786.32
0.74_1058.7765m/z	0.739567	1058.78	2420.06		694.946			5255.39	32.871	4.61613		12.9479		11.1305	1729.38		4.59677	6.61753	3822.59	9676.63			6.83681	174.968	48.3297	2926.75	39.126	7481.89		283.475		7102.32	62.3497	86.4995	1.75411	649.856	7.92398	2800.35	31.0278	4584.88	2612.62	3.29208		242.972		0.1415	4742.61	3380.96	7388.98
0.74_1059.7757m/z	0.739567	1059.78	672.377		316.467			1289.19	25.2492	15.0614		10.4084	0.566657	9.52914	450.449		7.1916	9.37308	838.909	2108.12			5.67929	126.134	53.4425	657.345	42.7848	1521.74		135.181		1300.03	75.9088	48.8789	8.8159	320.46	14.8724	547.031	34.0339	834.492	615.709	6.72955	0.465829	150.103		0.798608	896.055	658.455	1493.15
0.74_1064.7330m/z	0.739567	1064.73	364.473		382.302		1.61322	559.007	46.974	5.10358		24.2191	4.08807	16.7222	674.129		6.81079	21.9527	910.62	2083.19			25.2125	172.722	87.0823	1423.84	72.9513	2549.04		216.383		807.242	84.1796	79.6182	5.77193	481.508	15.7981	982.982	50.8596	747.376	1151.69	10.1639		200.17	6.67467	6.67112	1069.89	1122.9	2726.24
0.74_1066.7555m/z	0.739567	1066.76	1034.06		891.605			1736.5	76.0568	16.1232		46.4262	3.76921	20.2127	1320.16		15.7249	32.8279	2375.98	6008.86			31.0569	278.168	153.487	1991.97	124.68	4722.47		402.347		3546.18	174.668	138.437	14.2943	724.484	33.8609	1727.79	96.7601	2526.24	1785.29	18.5661	1.9696	368.847	7.55997	4.86126	2789.56	2153.24	4763.8
0.74_1069.4115m/z	0.739567	1069.41	686.758		344.092			1019.9	39.7495	12.1018	4.14592	17.0327	0.425133	6.93188	566.111		8.85966	21.6704	748.178	1883.56			10.5198	130.391	51.316	778.339	46.7664	1538.61		199.385		1014.64	78.2376	62.9105	6.62274	413.513	15.4193	623.264	34.4926	788.076	711.816	5.98523		168.627		3.3075	859.288	681.951	1643.61
0.74_1074.7530m/z	0.739567	1074.75	897.407		418.804	6.86567		1627.5	45.8825	16.5596		29.4887	5.92201	15.5643	1630.88		15.4084	30.8786	3125.15	7909.93			25.6724	207.841	74.7184	3605.27	81.7067	8365.39		266.565		4513.62	105.396	109.245	14.4971	714.397	22.5765	3081.22	54.4784	3524.76	2980.44	10.8257	2.54248	227.699	9.52297	10.1181	4312.96	3660.07	8768.27
0.74_1075.7511m/z	0.739567	1075.75	964.95		393.282			1732.87	31.4915	7.50588		13.4199		12.2231	620.292		6.24383	6.89937	1045.07	2632.63			9.90746	130.072	55.2002	1003.9	53.9984	2327.22		157.466		1409.91	63.2948	58.99	4.67883	323.631	10.2587	843.16	31.2808	1077.27	888.976			159.596	2.30281	0.335582	1192.89	985.083	2366.97
0.74_1080.7275m/z	0.739567	1080.73	244.851		211.42	2.89313		364.857	66.9492	11.775		27.6517	2.21527	18.7443	558.064		13.8242	25.4107	544.078	1239.22	0.901173		20.9819	190.317	90.8861	983.508	87.1275	1547.55		248.649		435.701	134.041	104.366	8.36967	474.959	19.087	726.331	66.9477	440.119	856.032	9.97705		246.511	9.53525	6.27867	596.451	793.221	1780.48
0.74_1083.7368m/z	0.739567	1083.74	673.21		487.398			1001.76	22.5167	7.30896		14.0952	1.13828	12.5352	497.572		9.02804	10.3028	646.28	1510.74			8.73892	107.53	54.6324	836.686	56.2202	1754.8		159.56		660.251	64.2724	58.2964		297.771	11.4329	661.926	29.5809	601.14	740.038	2.35205		161.319	0.565126	0.70184	799.233	817.732	1790.46
0.74_1086.0727m/z	0.739567	1086.07	937.804		320.863			1468.28							128.234				197.838	614.958				14.5992	6.7832	227.273		572.473		28.6588		264.65	2.74219	1.79896		91.6419		186.536	2.09556	187.144	205.491			16.1229			306.447	150.035	570.779
0.74_1091.0572m/z	0.739567	1091.06	14.1664		24.88														51.4008	114.772				6.32987		76.0496	0.238126	135.96				64.4568	0.84889					54.0754		67.1734	48.1732						77.2249	42.6123	219.651
0.74_1092.7519m/z	0.739567	1092.75	1705.64		696.929			3585.12	99.0925	26.5323		44.1678		29.8728	1292.4		24.2987	28.8453	2321.27	5843.11			17.232	377.961	170.899	1948.64	134.492	4350.83		462.513		3858.74	198.228	180.757	15.8625	852.059	31.472	1548.65	102.441	2480.08	1693.49	19.4986	2.27374	434.989		8.87646	2583.91	1715.26	4256.44
0.74_1094.0824m/z	0.739567	1094.08	476.851		115.799			834.511	0.689011						74.558				102.938	234.058				36.7198	10.2803	170.68	2.45586	238.566		22.1815		92.7854	17.1303	14.0554		72.1034		97.3463	10.8855	42.6335	121.552			22.029			115.131	71.8779	282.961
0.74_1096.7210m/z	0.739567	1096.72	428.014		229.898			685.43	38.2412	14.7759		22.6725	4.40094	16.6718	367.716		12.9952	15.1602	363.341	775.535			22.7657	165.61	91.6304	626.064	97.6076	857.44		180.847		352.187	114.717	72.6706	11.0328	404.157	30.6047	401.766	49.1802	299.644	531.446	3.38171		232.741		7.74735	385.212	471.711	971.345
0.74_1099.2241m/z	0.739567	1099.22	263.087		108.985			493.092							281.382				319.53	699.42				34.7005	13.9532	532.774	20.9817	1032.58		73.7976		199.674	25.1406	17.2407		198.268		360.991		241.799	432.07			95.4341			357.212	322.077	1142.72
0.74_1106.7182m/z	0.739567	1106.72	686.26		496.507			1024.42	18.3492	3.50244		20.5844		7.00742	682.436		7.539	12.4619	863.55	2118.18			10.8644	134.326	72.0247	1895.17	65.8024	3432.75		223.476		626.004	72.5557	72.9209	4.65771	528.059	16.8885	1246.63	47.1914	714.197	1559.27	7.24182		215.9	4.83005	3.37158	1055.32	1445.86	3939.96
0.74_1108.7354m/z	0.739567	1108.74	1216.52		574.705		3.45628	1946.96	45.4902	9.63628		19.1407	2.96058	16.9292	975.431		12.309	19.1603	1588.42	4057.01	3.42713		12.1037	205.244	107.847	1839.06	87.1673	4295.06		264.722		2143.28	129.795	110.032	8.3278	592.49	21.6377	1471.64	68.5243	1683.2	1546.41	12.2245		272.729	3.51312	2.02297	2054.95	1673.45	4422.28
0.74_1116.7304m/z	0.739567	1116.73	855.443		345.565	3.3078	1.95246	1574.7	40.9705	8.2407		20.5644	1.56074	10.2504	845.255		9.03893	15.739	1225.22	3103.79			15.2337	146.303	70.933	1697.89	64.0206	3556.29		182.676		1401.6	87.8122	67.72	4.78135	483.198	15.1366	1282.12	49.5137	1235.23	1404.92	3.82935		184.358	4.56137	5.87874	1555.61	1441.8	3858.65
0.74_1118.7511m/z	0.739567	1118.75	3669.17		982.239			7373.15	37.8804	17.578		34.9722		16.538	921.36		17.7991	31.7057	1448.89	3717.43			26.8461	263.937	124.082	1338	119.655	2860.46		280.474		2243.18	151.512	118.207	18.8344	780.672	28.4254	1026.48	91.5975	1492.24	1150.85	9.93103		316.612	5.86824	5.46202	1565.39	1098	2858.17
0.74_1120.0671m/z	0.739567	1120.07	138.906		69.7546			285.71							102.279				233.86	611.689					0.746616	231.922		542.262		14.4038		383.128				59.6825		194.783	1.15001	282.708	199.098			0.326728			304.033	149.128	561.098
0.74_1121.0682m/z	0.739567	1121.07	1366.48		396.54			2676.78	14.3503	6.59583		21.2561		9.85699	717.734			7.85524	997.486	2232.57			15.5472	114.085	57.3627	1027.12	49.893	1891.25		169.415		1033.69	54.8332	51.2141		547.431	10.9177	826.256	27.9744	875.155	971.305	7.69775		162.01	2.90375	0.527499	1013.91	966.996	2084.94
0.74_1124.7223m/z	0.739567	1124.72	393.28		211.047			711.436	27.4258			20.8957		14.7963	691.764		9.34363	16.997	1039.12	2492.19			16.9849	179.135	93.4898	1626.36	79.0384	3409.72		197.447		939.881	113.209	77.7855	11.3651	523.226	14.3445	1187.65	54.6979	919.989	1278.86	9.55052		202.627	1.88538	9.17142	1264.24	1336.12	3714.34
0.74_1126.7643m/z	0.739567	1126.76	2096.09		597.391			4451.63	36.0379	6.01047		14.0938	3.71245	9.26886	1335.91		8.92821	10.1178	2862.7	7053.15			3.54047	152.521	69.716	2082.29	43.1865	5438.66		247.267		5304.4	74.0445	79.7854		570.066	13.9794	1978.4	28.2494	3300.53	1908.31			213.931		1.57197	3412.2	2467.34	5462.37
0.74_1127.7635m/z	0.739567	1127.76	621.827		291.7			1276.83	19.0588	6.33254		10.9127		9.04106	427.618		5.52775	9.31324	731.577	1841.31			14.8136	110.667	58.1798	662.774	46.7989	1392.16		103.75		1083.46	66.3368	49.9367	6.75214	305.73	11.0098	522.636	31.7774	715.445	572.53			145.97	3.98639		774.895	637.727	1384.75
0.74_1130.7160m/z	0.739567	1130.72	246.495		184.479			388.756	32.0377	12.6098		32.1543	7.43447	17.3263	502.547		12.6029	28.6095	522.358	1223.95	5.6699		21.2769	199.155	99.416	741.237	81.9933	1309.5		231.224		469.969	98.4141	92.6487	14.3254	512.924	23.0878	575.487	52.8754	450.264	649.977	7.25104	6.26889	242.575	6.20728	9.28058	537.651	685.878	1331.97
0.74_1132.7217m/z	0.739567	1132.72	402.845		319.086			613.484	30.8841	13.199		18.6077		10.4016	628.215		8.53754	18.3389	914.46	2068.12			13.1011	152.183	73.3849	1303.51	54.8151	2724.38		151.659		832.58	96.4491	67.1925	7.36223	435.581	13.9743	957.812	33.4666	762.466	1118.27			155.275	2.62838	4.44788	1034.27	1117.46	2886.12
0.74_1134.7407m/z	0.739567	1134.74	523.163		296.622			952.307	28.4194	9.44344		19.7322	0.316145	11.3782	767.604		9.69979	7.72155	1400	3819.75			10.959	140.137	58.3916	1284.69	73.3693	3259.63		192.33		2177.06	76.2335	70.2109	6.31641	443.022	13.732	1078.58	38.2627	1547.42	1116.68			167.469	0.419816	7.06437	1678.37	1198.89	3149.37
0.74_1140.7155m/z	0.739567	1140.72	290.541		224.327			417.556	27.2293	4.99756		22.7457		14.1194	575.467		7.27814	10.8425	609.606	1494.22			10.3741	161.789	66.0527	1105	69.5975	1996.54		170.733		481.514	85.2475	61.7939	7.87476	361.036	18.6802	681.065	33.908	575.988	935.365	2.48468		181.501			765.514	863.5	2177.77
0.74_1143.2461m/z	0.739567	1143.25	193.028		130.868			393.287							319.624				533.052	1520.87				28.6598	9.31647	549.523		1378.62		44.7982		596.713	19.4528			148.465		415.356		552.465	394.399			60.5228			722.004	320.524	1404.79
0.74_1144.7538m/z	0.739567	1144.75	6126.52		1131.02			11835.8	30.1627	8.30225		13.8651	1.92716	10.4924	771.377		11.3993	16.062	1088.97	2741.07			14.3607	147.304	71.8616	1064.78	70.4403	2375.98	2.66023	192.931		1408.91	73.0382	65.3243	2.3922	564.563	9.32685	738.48	39.0878	1005.6	969.739	3.00006		164.122			1190.84	944.497	2522.44
0.74_1148.7147m/z	0.739567	1148.71	235.074		177.271			400.053	41.4137	11.2104		17.2772		9.29979	467.003		8.82577	8.51641	583.303	1262.35			18.6988	150.001	59.3312	950.605	67.5688	1754.37		210.134		513.663	74.009	68.0141	6.88702	451.156	18.3939	632.422	45.4202	485.084	811.412			164.129		4.18845	649.187	782.539	1886.46
0.74_1150.7258m/z	0.739567	1150.73	541.243		273.325			1054.2	25.6648	3.96326		13.0057		7.90014	736.406		5.08984	10.5547	1122.72	2965.97			11.8986	120.672	69.0418	1449.95	63.4829	3128.57		148.555		1339.75	72.5914	56.9458	4.81567	390.606	7.82537	1143.86	29.2176	1140.23	1162.46			168.484			1464.41	1252.3	3462.29
0.74_1153.3583m/z	0.739567	1153.36	2305.01		782.589			4259.94	20.0529	5.32568		16.447		9.18573	610.967		8.28793		970.738	2782.32			12.2782	142.184	62.1141	1160.19	58.0649	2506.76		147.402		1485.07	73.3056	59.6646		468.255	3.96454	871.952	34.4934	1105.84	997.553			187.329			1266.6	950.446	2458.16
0.74_1157.0460m/z	0.739567	1157.05	1169.98		665.771			2038.56	21.7478	8.1145		8.71975		10.0997	785.738		2.50116	10.7708	1213.35	2712.95			11.6752	102.467	50.9791	1302.85	39.8377	2378.79		158.899		1149.75	61.196	50.6213		460.27	5.93036	905.664	21.5359	1014.82	1037.89			178.074		1.78607	1238.08	952.011	2458.89
0.74_1159.0459m/z	0.739567	1159.05	1477.25		613.281			2461.82	20.1417			14.7731		10.176	761.23		5.49886		1314.64	3300.44			8.97636	120.541	34.154	1616.75	49.4544	3557.08		178.931		1563.91	64.7042	51.7238		488.475	12.4513	1262.57	35.8101	1358.18	1269.51	4.26709		170.595		1.49199	1533.39	1205.11	3574.76
0.74_1161.0626m/z	0.739567	1161.06	1947.28		460.14			3922.95	18.894	4.58417		10.4923			572.744			9.52777	771.795	1805.28			5.08778	115.569	50.2872	761.289	48.0658	1376.3		158.648		1073.69	68.4476	57.8677		390.573	6.07617	591.695	25.7928	825.244	703.848			151.189			819.939	602.563	1446.69
0.74_1164.7090m/z	0.739567	1164.71	438.113		211.241			769.475	28.6362	4.30615		14.3325		11.4912	350.114		5.86456	11.5675	395.938	898.637			15.5849	140.052	68.1344	643.751	60.4684	1035.93		147.842		364.305	85.4596	61.9896		328.984	13.4789	416.627	40.1095	330.023	511.228	4.76367		151.562		4.86487	421.765	516.208	1170.34
0.74_1166.7235m/z	0.739567	1166.72	1125.86		666.885			2177.53	45.2599	5.1684		10.2164		3.1908	744.258		8.78461	6.92517	1005.11	2539.99			12.3818	154.511	61.31	1436.66	52.3534	2658.53		228.904		1067.41	86.7044	70.9281	2.27905	454.704	13.666	1042.11	32.4175	914.787	1173.6			230.139			1169.06	1148.32	3075.72
0.74_1168.7320m/z	0.739567	1168.73	435.475		250.306			846.5	28.3693			12.0142		6.32752	823.588		6.10165	12.6656	1481.1	3958.64			9.34535	127.588	60.3883	1446.46	51.1646	3379.19		159.269		2216.15	61.7874	55.0263		523.027	9.13817	1182.47	36.8569	1625.87	1241.86			176.262	1.75397	4.25214	1833.13	1354.67	3542.66
0.74_1170.7182m/z	0.739567	1170.72	465.492		356.417			764.545	18.8226	4.45641		17.8705		6.07776	652.319		10.6583	12.6411	908.923	2155.53			13.178	130.141	69.1366	954.537	55.1916	2023.86		180.544		1116.07	77.1757	76.4981	4.3103	439.472	15.0022	787.205	33.2691	927.111	832.451	1.84833		188.528	1.15987		1051.89	909.763	2149.67
0.74_1175.0336m/z	0.739567	1175.03	3105.11		1377.82			5088.42	13.4147			7.83777			757.287		3.43585	10.4695	1118.86	2858.16			9.43365	112.968	44.2814	1547.52	35.1123	3141.9		151.52		1316.73	59.9959	46.7488		499.251	8.82684	1104.7	21.5313	1132.63	1232.12			162.607			1383.89	1299.13	3411.49
0.74_1177.0491m/z	0.739567	1177.05	1184.34		658.046			2024.72	16.8361			4.53064			650.351			10.7281	1121.4	3017.32			8.78193	109.328	44.2139	975.532	33.5225	2641.8		159.985		1864.49	56.3767	48.9224		411.306	13.5881	790.942	22.7202	1262.08	869.063			156.476	0.187014		1280.41	874.54	2359.91
0.74_1180.3673m/z	0.739567	1180.37	322.261		111.386			598.282							38.4892				55.8936	208.211						97.4731		280.598		11.5267		16.2193				30.9903		73.9677		43.0503	103.048						70.6252	77.14	299.022
0.74_1185.7193m/z	0.739567	1185.72	428.677		282.857			768.224	11.0187	1.65497		11.684		9.41609	560.53			9.39267	842.432	2009.65			9.65351	94.733	37.149	940.675	28.9167	1932.25		135.286		849.604	51.7618	42.9341		340.805	5.30365	689.318	30.5354	800.665	825.734			112.76			948.751	796.179	2103.02
0.74_1187.7278m/z	0.739567	1187.73	1062.47		302.666			2207.51	15.2568			16.6959		8.2406	453.365		4.86688	5.22046	708.915	1790.92			10.1095	111.39	49.909	765.225	41.9897	1557.37		111.104		1055.53	47.65	37.6976	3.46781	333.205	4.71655	573.358	21.485	778.545	638.32			120.252			812.422	583.865	1668.42
0.74_1190.7027m/z	0.739567	1190.7	344.601		202.03			596.708	17.8165	5.47974		9.35559		7.62677	437.379			8.14339	518.755	1188.38			10.7142	108.694	51.6042	950.973	47.8153	1482.66		152.905		379.337	67.6852	57.5109		376.4	4.13135	616.382	21.9389	398.287	761.274			142.393		2.18873	531.373	735.678	1801.35
0.74_1193.0373m/z	0.739567	1193.04	575.964		342.051			1047.06	17.8327			10.0084			744.594				1248.07	3130.89			10.6403	110.811	38.8053	1284.26	36.6519	3197.9		150.547		1525.9	56.061	41.3792		431.021	4.16113	1091.01	23.6163	1245.78	1180.05			147.725		6.3008	1609.7	1149.03	3455.08
0.74_1195.0615m/z	0.739567	1195.06	216.314		83.1972			405.18							122.18				141.679	456.013				0.053022		150.608		308.703		12.2809		198.326				76.3889		147.616		187.73	177.436			13.314			167.345	94.8179	275.234
0.74_1199.0466m/z	0.739567	1199.05	1536.4		598.177			2659.74	16.8166			6.76879		4.62659	860.122			6.6546	1409.11	3494.06			4.93998	89.2247	32.9358	1182.6	38.5376	2868.74		169.119		1725.03	54.6083	53.668		465.543	5.49148	988.252	26.6793	1332.65	1118.05	4.93546		154.112		2.46246	1529.01	1146.29	2793.41
0.76_175.1197m/z	0.756717	175.12	710.467	22.6492	367.534	20.0824	143.647	1045.32	128.849	50.7776	17.5695	46.9443	80.4372	21.7514	191.513	1.9968	21.5093	59.7489	212.179	584.578	60.9976	8.00349	35.749	133.343	82.0562	173.526	67.8432	142.091	9.50116	39.5023	9.52809	79.0608	123.546	69.0618	14.2741	255.248	22.0725	69.2616	87.3649	140.72	149.935	18.5482	14.8977	58.0871	23.2451	90.4553	132.07	143.069	376.543
0.76_1030.0866m/z	0.756717	1030.09	51.2512		9.64526			151.925	1.20643					2.07205	39.9504				77.2581	297.876				8.3584	9.22595	30.7046	8.23715	199.599		9.03373		135.405	15.0132	0.550541		17.5243		23.151	2.95598	96.2654	33.3085			1.89268			110.664	29.7607	240.496
0.79_124.0075m/z	0.785283	124.007	71.1566		52.2038			114.917	3.04596			3.32981			89.9878				108.889	148.159			9.01596	40.7129	15.7974	101.729	10.9098	124.804		34.5975		26.1686	29.0218	26.4273	2.85661	50.434	0.594971	84.8646	7.52816	58.0937	91.271	2.07119		42.9541			97.0297	102.133	113.572
0.79_151.9870m/z	0.785283	151.987	41.9913		36.5793	0.0105711	0.495946	59.5171	2.57923	0.420317	0.120781	2.71132	0.321358	2.56993	45.1778	0.0596397	2.31553	0.659825	65.0158	100.818	0.612137	0.427919	10.1875	33.6736	13.7628	71.217	10.2031	40.0959	0.842057	34.1506	0.881312	22.4432	39.7996	24.5141	7.86932	101.395	3.72332	32.5161	10.763	61.9225	59.6456	10.8611	1.22165	27.9083	0.625214	0.00735365	88.6263	60.3594	78.8289
0.79_162.1121m/z	0.785283	162.112	6077.32	59.2234	2631.89	95.2193	95.8567	17807.2	389.758	162.6	52.1727	215.533	97.3859	156.119	2990.22	11.5519	164.215	156.548	4999.97	11165.5	66.2182	59.4953	181.611	821.19	396.034	6647.66	276.053	6580.2	117.486	713.783	49.2036	20375.6	553.564	551.386	89.445	2065.77	116.899	2790.34	589.42	6085.4	6462.77	134.361	48.4583	1077.27	70.9026	91.4579	14983.6	6380.89	15415.7
0.79_185.0224m/z	0.785283	185.022	743.188	78.7965	460.077	52.5923	141.073	1461.31	145.288	81.9431	82.9187	97.21	124.222	67.6541	693.366	48.6986	64.7122	136.201	1233.92	2054.62	125.514	66.2956	131.442	300.098	226.037	984.58	186.357	1441.67	84.2182	223.37	70.7599	286.84	247.532	179.092	79.8779	439.094	79.0812	841.607	193.104	567.968	799.273	60.76	73.3355	295.456	96.9472	152.45	1148.91	877.339	1252.84
0.79_200.4820m/z	0.785283	200.482	30.0218		14.4375			48.7413	3.14202		1.41298		2.68819		15.2673				28.855	29.3267			1.20901	0.0201416	3.2773	26.6136		29.0785		1.42068		0.00132592	1.46195			7.36397		22.841		10.7288	33.4854			2.80419		1.72848	25.0861	28.3603	40.1149
0.79_214.4818m/z	0.785283	214.482	103.414		75.665	0.0169943	0.428105	145.318	6.45987			4.64089	0.0996186		115.53		5.84	1.90346	102.723	141.539	1.24878		23.8758	93.3416	47.4355	107.757	30.5191	92.8954	1.03318	70.4752		30.7196	70.2891	57.2347	11.5551	102.132	1.77096	96.8762	11.2986	59.1509	127.539	7.36538		98.8957	0.109488	2.17927	104.117	112.442	128.255
0.79_250.0017m/z	0.785283	250.002	90.0694		17.1343		1.21617	181.128	1.24612	0.0995557					59.5599				139.983	268.3		0.525703	0.0394595	1.38222	1.09407	144.036		103.215	0.863283	9.36291		26.8705	0.0300445			1.3003	0.0495876	95.3743	0.0633656	62.8785	109.611			28.089		0.371576	109.296	91.4588	92.0537
0.79_314.9856m/z	0.785283	314.986	357.757	0.687597	230.791		14.3075	716.973	59.0176	19.4291	0.0742235	38.0466	9.048	30.955	416.895	0.0286063	20.3267	54.7312	546.295	966.411	9.3959	0.474478	40.0169	153.859	85.6678	479.281	81.3644	591.019	10.8916	125.025	2.19833	203.498	112.443	76.5133	19.8994	295.815	26.5481	406.03	87.6306	319.027	406.872	25.7293	5.00186	129.676	23.373	13.9156	451.507	460.4	727.9
0.79_327.0207m/z	0.785283	327.021	175.454		21.881			252.5							107.067				117.461	264.068	4.69409			8.15589	18.1645	105.959	0.00251974	260.282		0.54983		330.735	1.10968	1.49098		0.09705	0.00625171	135.844		112.67	131.128			12.6801			126.934	175.797	324.473
0.79_357.8680m/z	0.785283	357.868	25.2309	45.0833	65.9723	28.7043	124.39	55.5551	81.907	51.013	44.307	34.6132	116.776	42.8243	41.328	21.0048	22.7756	63.1734	29.4525	34.1617	81.9924	41.2486	57.8999	45.7411	55.3808	9.84208	97.3982	6.14215	63.7864	30.1259	33.92	18.0418	61.146	24.4746	19.2169	76.8097	29.8842	14.2019	74.2545	19.5741	25.7191	12.5085	56.5167	35.7799	51.3587	84.4853	17.3986	17.4583	13.5127
0.79_531.0060m/z	0.785283	531.006	101.862		14.6513			255.05							51.7182				111.246	266.976				8.46359		80.704		232.9		15.3604		229.958	3.31241	4.6824		11.6601		94.8566		77.5303	109.925			14.2042			106.728	160.948	333.677
0.80_134.9882m/z	0.802433	134.988	108.034	0.153552	122.595		9.95217	184.733	14.7788	0.474153		5.84265	5.09793	8.77857	194.412	0.96508	9.54578	10.7844	201.678	288.133	1.82551	1.5908	31.5858	155.158	71.1467	178.948	30.9842	147.214	0.158114	134.839	0.200678	44.7654	113.023	99.0018	12.5019	172.867	10.6004	167.447	25.555	91.9989	224.833	14.07	1.27085	149.178		6.47459	141.111	189.099	213.749
0.80_139.5268m/z	0.802433	139.527	45.4929		22.6956			50.6198	2.11621			3.07227			25.256				33.0855	54.2501			8.3543	25.4921	12.1838	19.649	6.8189	21.0993		23.0797		7.64284	20.2732	11.4102		20.2187		18.0907	1.89734	23.9651	24.2037	1.70801		16.1879			14.7476	28.9153	30.3294
0.80_148.5293m/z	0.802433	148.529	138.521		45.9413			154.812	7.51284						30.7424				61.348	149.479					0.0050146	25.0649		24.045				9.14642	0.0322215			1.13005		17.9908		14.1801	23.1934						24.5843	25.7018	40.9906
0.80_172.0582m/z	0.802433	172.058	84.6326		7.28897			57.2595							35.3976				24.3587	90.9567				10.526		54.4444		235.741		0.537193		68.0434	14.0176	5.12032		14.349		77.5228		86.1424	61.0446			25.0802			57.9318	107.344	283.108
0.80_178.0127m/z	0.802433	178.013	116.471		11.885			191.223							79.783				127.892	185.203			0.706949	23.9311	8.4966	116.73	4.30306	161.912		11.0606		36.3982	11.0078	11.7062	0.164326	21.3032		122.83		95.6172	154.034	0.0795161	0.0694263	20.2645			136.769	200.499	199.711
0.80_184.4670m/z	0.802433	184.467	26.9372		30.0789		14.1651	29.332	2.95969				13.1171		32.8596				30.6638	35.0533	2.24011		15.3958	30.3402	21.211	29.1382	12.3439	23.402	3.26032	9.62795		6.15728	34.9314	17.2425		37.7972	1.48941	15.4415	7.52986	16.3362	49.9967		1.67549	35.8244	5.09785	8.24196	33.796	44.0544	33.4836
0.80_188.0236m/z	0.802433	188.024	110.426		28.796		9.15687	111.904	7.95727	1.88081		2.03185	15.0483		138.927	0.0674756			107.169	185.711	9.28926		2.33557	50.2488	20.8381	116.098	17.0415	140.587		25.6921		38.7481	30.7763	31.7682		71.2095		103.496	7.87928	94.406	110.987			40.8631		17.9834	93.5709	238.99	296.559
0.80_211.5191m/z	0.802433	211.519	60.473		17.0925			90.2053							31.9002				44.9821	77.0138			0.000848932	10.1315	0.248386	63.8193		76.6115		3.73331		22.7259	0.00893833	2.29103		0.292632		56.286		54.6364	56.194			13.7825			44.6821	87.3959	99.9601
0.80_221.4970m/z	0.802433	221.497	278.623	0.14448	105.662		0.723816	392.416	2.25761	0.0887266	1.0947	1.60585	1.64127	0.0490592	111.536			0.305316	177.65	278.654	0.117824	0.554337	2.83081	44.196	33.4846	239.708	4.3265	239.388	0.0711155	37.0291		71.806	26.1315	27.5313		60.0552	3.46397	204.242	6.83981	144.376	207.911	1.66358	0.81267	86.8165	0.161645	0.0819295	151.631	218.425	204.88
0.80_228.5522m/z	0.802433	228.552	83.0814		30.1922		2.73997	99.1039							41.9726				73.5901	208.567				34.0824	36.301	183.712		378.378		16.0804		158.048	16.1958	0.0790747		19.9273		153.755		207.939	169.904			74.2189		1.11628	104.814	321.57	607.691
0.80_232.0236m/z	0.802433	232.024	420.774		86.5618		26.5392	739.004	6.01158		4.82057		8.62286		336.687			5.27164	464.196	783.586	2.55214			89.3722	25.4959	486.798	12.8438	604.554		79.8232		247.431	34.0311	51.9297		84.6577		402.825	3.56648	433.704	583.258		0.908672	84.282		20.3592	461.378	775.755	987.083
0.80_252.1061m/z	0.802433	252.106	85.3768		5.42088		0.246422	74.2082							51.9329			1.72661	71.878	251.055				14.7018		32.8327		628.897		7.76795		200.516	25.5189	9.59108		14.1477		158.769		83.0274	111.847			56.9141			120.468	177.939	635.11
0.80_272.5148m/z	0.802433	272.515	317.883		96.8792			388.373	2.44545			0.0137254			206.506				243.095	418.858				94.1516	36.0835	313.557	2.0527	426.477		76.1049		95.1464	57.3083	69.6587	5.26861	75.3255		322.463	1.91928	247.612	346.011			136.688			218.727	452.208	487.34
0.80_300.0226m/z	0.802433	300.023	426.759	2.22952	142.86	2.12986	94.6857	659.882	37.162	9.57967	13.7369	8.30611	75.0557	6.00964	253.557	3.4746	1.90909	22.9974	354.498	715.7	35.0064	3.98115	19.9269	114.139	136.761	250.307	60.3644	580.251	5.42006	88.3288	0.409364	196.48	130.795	66.0495	6.12981	165.081	5.26729	284.944	49.838	280.888	271.248	9.48755	8.08676	95.9081	5.41064	91.1391	301.281	377.875	680.701
0.80_325.0310m/z	0.802433	325.031	227.834		61.9929	0.0204882		311.689	0.364872		0.0142181				196.9		0.409616	0.518709	199.828	474.77	0.134947		0.967322	89.5674	4.4602	145.76	0.00126717	578.451		86.99		181.631	32.0249	47.1231	0.268962	62.4822	0.136159	246.806	0.393835	205.199	187.81	0.131611		88.0749			187.62	317.608	716.162
0.80_338.0566m/z	0.802433	338.057	56.239	2.56905	0.45974	2.41257	9.54819	127.183	7.20758	6.1561			12.2681		13.5476			4.66762	46.8711	124.215	6.20599		0.23806	1.10271		22.2301	4.18268	132.549	3.2243	0.5467		77.7739	1.88805	1.59096		5.81882		33.6814	1.65133	52.2052	26.9035	1.76771	3.37013	0.221726		8.04424	88.0457	97.5414	260.491
0.80_339.5236m/z	0.802433	339.524	167.235		25.0962			303.378							82.8568				100.835	222.179				29.9629	1.28887	112.583		178.412		26.5904		58.902	15.1299	21.685		9.77556		108.092		91.6037	113.612			28.4755			105.009	171.799	266.206
0.80_350.0643m/z	0.802433	350.064	182.57		15.7372			405.727							63.2109				165.126	457.64			1.14146	20.7261	9.50751	169.02	2.03044	463.026		19.3194		153.541	13.0547	11.845	0.388534	21.0067		190.756		144.226	168.514	0.161946		23.8818			213.333	283.907	493.808
0.80_415.0489m/z	0.802433	415.049	454.412		77.1195			781.256				0.061522			175.121			0.00418862	372.189	1141.93			4.05488	98.4905	53.4887	389.184	3.54035	1805.23		94.4967		329.514	48.209	44.6231	0.079285	77.3572	0.0490978	438.454	0.0558443	338.206	389.929	0.308083	0.772398	118.978			375.183	472.081	1206.01
0.80_433.0323m/z	0.802433	433.032	178.131		54.673		0.494512	324.035	8.17196		0.0902264	18.6848		11.0412	97.0803		10.5097	8.72061	131.826	250.113	0.00160858		35.6052	92.7158	59.7019	107.935	39.0306	272.544		56.5253		98.2487	77.9312	38.812	13.7906	86.0195	15.9723	138.445	13.6219	94.5957	141.48	19.5273	0.469486	55.7151	3.19571	0.550823	123.001	184.237	352.046
0.80_435.5354m/z	0.802433	435.535	101.576					224.126							22.5842				63.724	183.775				3.95511		68.1311		190.9		3.50688		50.4123				3.72726		67.5123		66.5693	90.1302			9.0177			75.3988	143.574	276.557
0.80_477.5347m/z	0.802433	477.535	112.061					272.706							33.3211				59.5558	248.801				1.66353	3.28101	59.1357		299.117		19.4895		53.3979		5.60277		9.89639		104.406		48.1764	100.373						99.389	158.7	320.17
0.80_565.0919m/z	0.802433	565.092	95.4492		11.1087			244.557							52.093				71.5727	212.101				18.9265	6.04878	83.9162		320.957		15.65		84.2683	7.11368			11.9306		76.0384		59.0568	85.8533			9.06088			72.4753	179.12	543.806
0.80_574.0342m/z	0.802433	574.034	108.847					252.01							27.0353				58.3987	135.432				8.13022	1.99274	59.6029		202.831		7.08401		86.7548	0.146008			5.74866		53.8578		50.6167	61.8633			11.4993			49.863	104.565	221.545
0.80_579.0350m/z	0.802433	579.035	92.9034		7.18118			205.154							24.6964				39.4099	148.714				12.5572	1.27739	34.9707		236.339		7.98917		76.8288	8.62874	2.63132		1.76889		53.9962		37.817	57.404			2.00809			66.4977	97.8248	302.622
0.80_600.0352m/z	0.802433	600.035	73.7385					217.532							17.5251				65.5845	137.042				7.72192		55.5513		228.339		12.9949		84.3102		8.3895		2.06406		62.3363		36.5633	89.3068			7.55054			50.1994	107.535	257.885
0.80_604.0306m/z	0.802433	604.031	110.606		7.91623			284.251							56.9451				72.7207	208.419				13.3081	2.95383	85.5413		291.841		21.9779		105.096	10.7558	6.96487		5.10153		88.0579		61.5015	88.0577			26.0928			71.9313	136.031	370.881
0.80_614.0349m/z	0.802433	614.035	862.388		33.6857			2137.11							249.142				413.948	1588.15				91.3661		547.621		2033.2		70.5929		791.908	3.82201	29.7402		13.7317		405.18		440.962	731.928			92.0815			565.239	628.242	2587.33
0.80_630.0381m/z	0.802433	630.038	68.6611		3.55197			180.139							24.8289				40.5544	103.266				6.85739		39.3726		182.846				73.155						47.3524		36.335	47.3098			4.4053			50.6155	62.791	221.026
0.80_657.0388m/z	0.802433	657.039	43.646		4.2196			170.917							19.1299				36.2825	106.963				5.74255		37.8221		167.423		14.2303		82.1808				4.94144		36.6732		27.3466	55.771			8.06946			31.8823	63.4138	216.068
0.80_663.0485m/z	0.802433	663.048	119.552		5.61325			357.32							46.4806				87.4561	263.086				11.9869		80.7271		365.492		13.1235		148.993						101.489		54.5216	99.6606			3.73685			88.6816	132.472	428.463
0.80_670.0357m/z	0.802433	670.036	59.9706					165.643							18.43				29.0969	97.4695				7.8392		34.8592		137.111		6.3736		69.5868						36.1993		25.8966	57.5023			9.7865			33.8487	49.4166	194.267
0.80_679.0438m/z	0.802433	679.044	188.845					466.686							48.6767				103.486	324.424				4.03836		76.7078		501.617		14.4662		205.062						104.538		72.823	99.0652			25.6658			104.612	152.006	544.001
0.80_690.0510m/z	0.802433	690.051	48.9869					132.468							17.2773				13.9255	95.6227				5.55988		25.5272		153.733		4.83542		75.1169						28.429		23.7554	33.9083			5.30719			28.7334	49.4432	198.996
0.82_107.0063m/z	0.819583	107.006	14.1414		13.7075			13.8977							36.2489				29.5719	21.2739				24.9808	7.36047	26.756		23.8444		26.4613		4.77949	11.8103	14.6592		14.6342		30.9353		24.8383	36.3939			29.4611			12.5513	49.1778	32.9554
0.82_116.0115m/z	0.819583	116.011	35.0198		30.5219			40.4683							69.0688				58.0955	56.9928			4.11198	40.3992	20.6212	63.2286		66.9419		45.9602		12.6347	18.4661	28.5286	2.04235	27.3484		65.9776		61.1244	75.0237	2.40023		55.2591			37.5028	96.8512	79.1899
0.82_122.5144m/z	0.819583	122.514	37.4209		32.008			42.5315							69.1794				68.0482	69.2606			7.72237	57.5829	31.0671	69.9464		59.2772		51.7578		17.1871	28.9928	25.3626	0.0732557	33.8425		69.4527		56.893	87.9884	0.176766	0.0199888	46.4472			44.9881	97.175	88.5489
0.82_127.0389m/z	0.819583	127.039	104.901	3.50529e-06	43.8562		0.267268	113.696	0.00902071	0.0331037			0.0162885		112.964			0.0285935	103.625	145.006	0.00215006			57.6627	27.2505	72.5627	0.000535979	262.755		60.4919		101.284	36.3249	35.5631		41.2541	0.00282422	133.629		135.768	96.973			57.0561		0.403747	106.04	161.008	351.753
0.82_130.5242m/z	0.819583	130.524	175.804	13.0539	228.71	14.769	52.8258	274.854	90.4823	41.3988	22.0711	89.243	56.8335	56.1265	316.052	8.90577	63.9047	79.159	279.069	638.363	35.862	29.1031	171.534	417.78	360.773	231.815	182.54	294.449	25.8858	384.317	34.8812	104.431	401.645	261.859	111.123	522.034	79.4433	233.052	120.923	185.539	312.194	113.601	47.3636	370.805	43.2145	67.1857	193.906	273.576	364.566
0.82_136.9722m/z	0.819583	136.972	22.8544		37.2666	4.73182e-05		30.709							42.3932		0.0160606		42.8788	27.3623			7.8499	42.622	20.5264	8.93599		2.90499		37.7068		0.562058	62.1234	22.1022	2.37535	13.7596	1.99264	20.0096	1.14096	14.4895	48.1624	4.36168		40.4842			4.16568	35.0941	15.5693
0.82_152.0215m/z	0.819583	152.021	681.854		717.411			898.766	17.7079			16.9958		17.8038	1531.09		25.6468	8.26488	1273.96	1392.44			138.164	960.805	447.576	1271.26	98.7157	1518.72		1115.28		354.117	557.661	679.15	85.4019	630.527	27.329	1522.01	42.7442	1400.42	1547.75	87.909		1135.74		1.38702	760.77	2114.81	1860.79
0.82_159.9976m/z	0.819583	159.998	290.21	105.904	222.661	71.6722	181.427	423.709	161.342	99.3782	103.193	131.114	160.113	78.813	343.643	69.8052	62.3687	138.832	320.999	418.198	132.728	101.469	122.287	365.749	415.276	347.126	195.767	343.334	126.444	354.181	88.522	111.951	303.537	223.406	128.963	301.567	100.214	243.021	146.937	285.659	312.549	63.3562	111.626	345.535	132.43	171.281	270.72	329.572	424.315
0.82_175.0391m/z	0.819583	175.039	25.7663		4.01481		0.0073787	30.5809					0.064379	0.0635619	36.5814			0.0373867	41.9528	87.9023		0.0787046	8.57702e-05	5.05232	0.497485	36.4321	0.158434	56.0721	0.00168515	0.15284	0.120837	15.1019	0.30961	0.738735	0.446044	6.1636	0.00714377	42.1087		57.3156	15.2455	0.000503818	0.0193552	7.2282	0.0192617	0.552285	36.4072	66.6176	111.237
0.82_176.5302m/z	0.819583	176.53	145.354	35.0466	71.4205	27.6081	87.1224	253.246	65.3184	40.8941	43.0085	39.5145	83.5055	22.9723	192.547	28.6877	25.3166	45.8543	183.854	333.166	62.954	32.0386	42.0892	141.675	120.401	333.495	75.2542	243.071	43.0471	105.941	28.1118	219.095	117.267	92.6531	29.2208	151.813	40.3308	164.899	59.0716	282.498	504.62	20.6373	38.0158	127.739	38.9848	79.7334	353.401	594.628	928.315
0.82_180.0612m/z	0.819583	180.061	67.9051		7.80588		44.0331	67.4919					16.8562		57.728		1.82421		75.5893	169.184	2.53448		2.36216	26.7035	16.6136	85.4122	6.12209	198.339		19.9714		58.261	26.2635	12.4427	0.0848629	39.9901		89.4314		73.2012	101.503			24.2541		25.1671	73.2167	143.517	289.294
0.82_184.0595m/z	0.819583	184.06	477.628	4.6178	167.941	0.983641	5.68008	701.682	26.7045	3.83838	5.37675	6.83381	20.9355	6.12817	253.739	1.08702	1.89202	12.4874	350.394	744.536	9.27706	3.49252	15.7032	119.386	87.8574	326.011	10.158	551.706	3.49177	96.6616	3.44315	229.012	89.5141	81.7288	6.28772	137.781	1.80292	319.493	11.982	351.687	327.825	4.42979	6.08455	146.276	6.17445	14.649	239.727	415.533	760.713
0.82_195.5058m/z	0.819583	195.506	167.826	22.9547	71.086	20.4037	45.0851	206.011	41.6717	30.0238	31.4054	35.1616	42.8508	16.4665	98.0199	17.2971	13.0416	39.1957	136.788	239.036	44.1806	18.611	30.2847	95.3964	82.6673	214.502	45.831	244.226	36.1771	53.145	15.3835	104.815	64.2073	55.8156	21.218	80.4746	23.1793	122.442	42.4542	175.204	272.809	13.4561	26.5684	83.2216	41.2891	36.8397	184.025	284.933	435.739
0.82_200.0423m/z	0.819583	200.042	17300.3		9198.24	5.08842	16.6013	24327.9	172.735	36.9508	8.54012	191.285	31.1037	146.693	30826.7		193.756	124.473	34260.2	47449.1	20.8451	14.9851	974.294	13017.1	5936.01	40710.5	794.586	59348.6	9.68846	17330.1	35.0402	13093.5	5716.72	9644.25	790.406	7897.91	288.551	55008.7	349.719	67537.2	46160.2	655.602	47.7919	16751.1	27.2682	55.0961	23967.7	82753.4	84236.6
0.82_200.2960m/z	0.819583	200.296	20.5448					126.121							87.3822				201.935	505.763						249.421		662.774		6.97861								547.587		738.81	354.026			9.80339			65.9004	1130.85	1185.45
0.82_206.1008m/z	0.819583	206.101	103.854		27.4584			103.131							67.8173				70.8353	210.145				22.5607		61.5503		490.11		12.5459		189.85	16.7238	3.94479		20.0126		164.318	3.5148	141.616	113.265			65.6833			137.292	213.065	511.835
0.82_216.0864m/z	0.819583	216.086	1981.53	14.5633	478.231	56.8293	17.246	1417.56	127.695	51.3301		24.7597	3.65913	29.8659	1168.84		42.5225	44.5277	1441.39	3145.12	34.1876	18.611	116.348	432.291	138.495	1029.1	98.661	10856.5	35.1881	312.712	16.9949	3334.39	373.004	270.986	24.6958	304.037	53.1918	5076.13	180.742	2084	2406	21.5824	26.0502	1370.76	41.2191	42.4698	3022.67	4885.51	10224.8
0.82_225.5141m/z	0.819583	225.514	109.398		33.9897			215.149							78.1804				148.814	169.13				40.8786	12.6569	184.605		114.895		31.0159		131.87	17.8416	22.6348		21.0152		95.364		121.648	368.584			36.8094			249.25	458.467	609.457
0.82_237.9907m/z	0.819583	237.991	171.342		202.727			326.139	4.61311			3.43856		5.3928	471.886		4.1827		403.76	378.361			52.9727	353.563	207.988	340.02	27.3769	544.138		369.455		112.679	221.22	242.414	28.7201	301.322	7.26777	431.854	9.5306	224.15	416.434	25.2095		384.299			198.37	357.592	335.522
0.82_266.5501m/z	0.819583	266.55	69.9258		23.1174			99.7981							48.2917				56.1493	127.74				22.2514	5.54388	37.3242		105.328		21.0152		42.1415	11.0084	13.4607		21.4012		55.0111		63.7418	65.0718			15.2134			66.8942	101.562	266.037
0.82_269.5328m/z	0.819583	269.533	232.216		63.0333			333.001							189.787				241.094	409.989				68.5591	34.8586	216.579		334.995		59.1815		84.2592	19.7537	44.3236		57.7798		199.781		222.562	215.015			71.3212			233.488	359.147	459.403
0.82_277.0048m/z	0.819583	277.005	119.1	2.36083	60.6298	1.13625	5.33641	191.164	7.69185	3.50613	2.48427	4.82284	9.00751	1.14386	167.674	1.98659	0.0605142	7.45067	137.506	150.196	7.93226	1.39728	10.1332	132.736	41.854	77.7358	13.5331	124.224	3.15806	112.414	2.52945	45.8043	96.8211	80.6144	5.80239	128.283	0.611283	80.4767	14.4425	146.67	83.2036	3.27771	3.07419	56.0197	2.89091	5.48689	114.036	177.572	221.098
0.82_279.0386m/z	0.819583	279.039	1907.84		458.441			3131.73						7.17982	1689.06				2291.96	3095.98			39.2938	671.176	173.515	2159.05	15.82	3432.24		936.598		1437.12	258.741	479.79	13.8993	377.659		3488.63	12.6355	3120.07	3327.31	18.5281		800.834			1865.81	5184.79	4759.02
0.82_281.0681m/z	0.819583	281.068	637.089	4.74111	277.995	0.0242775	70.2822	1074.41	24.6497	9.95956	12.5082	2.40855	47.0144	3.35931	1001.11	2.76273	0.0839625	16.2831	1217.54	2678.56	31.5578	5.01947	16.6052	441.708	365.532	1513.5	51.6941	3005.45	10.857	522.738	3.42046	459.899	218.079	280.99	31.3557	343.123	0.869954	2279.61	20.4232	2730.95	1679.1	4.02467	2.67977	539.907	10.0707	54.1177	889.631	3732.46	4743.68
0.82_285.5335m/z	0.819583	285.534	395.14		109.618		0.00864033	636.393	0.0307714						268.832				462.591	759.34			3.44048	124.877	21.5269	440.548	1.62173	541.66		58.6376		399.051	55.187	45.9817	0.489362	86.4565	0.0292535	339.217	2.84655	396.206	803.679	0.148144		100.778			547.254	899.905	1423.09
0.82_290.0736m/z	0.819583	290.074	4137.81		1289.96			6888.94				5.71909		0.0620323	6183.11		8.27562	0.041749	8892.62	21775.2			69.2471	2051.52	566.375	8930.57	36.8867	22250.8	0.213621	3120.22		3693.25	784.436	1381.82	23.0771	1342.1	5.04887	16382.8	15.7237	22611.3	12182.8	35.1985		2786.08		0.0700326	5312.49	31316.9	43519.5
0.82_292.5452m/z	0.819583	292.545	613.687	2.49956	82.0006	0.195613	12.5421	869.185	14.5451	3.99978	2.43694	6.42724	9.84078	1.04587	189.589	0.589975		7.37888	340.059	692.829	10.0757	3.3184	1.72783	37.3547	23.2506	372.4	10.4959	711.595	3.83359	47.7776	1.18706	190.264	11.304	15.5688	0.00674955	31.6718	0.321713	468.374	8.94628	476.946	292.232	0.532483	1.05292	48.3582	4.23288	14.0112	302.589	621.364	1030.88
0.82_305.4956m/z	0.819583	305.496	309.759	0.473946	159.514	0.0258859	0.249766	455.576	1.85058	0.0851562	0.230756	1.85202	0.0105231	0.00486882	350.736	0.0114629	0.508717	1.02382	385.692	482.66	1.80763	0.906822	11.8202	190.883	92.9863	314.958	3.90451	403.09	0.0360125	200.299	0.271963	119.881	84.7597	114.58	1.8459	120.868	0.215031	308.533	2.6557	286.705	390.879	2.37829	1.13214	221.155	0.40286	0.509948	275.819	451.227	428.284
0.82_318.9986m/z	0.819583	318.999	461.5	27.8348	299.507	25.1092	68.7599	751.934	96.2425	52.0966	38.6543	85.7071	76.1858	57.6885	430.19	6.51236	54.4231	106.157	467.859	834.06	57.5327	43.3198	161.001	400.252	392.458	549.276	183.572	928.977	27.342	331.884	40.3444	305.384	330.732	200.185	106.116	367.568	74.9836	496.191	121.248	428.045	482.399	75.0485	49.4579	377.921	57.8738	85.1675	421.104	604.917	894.94
0.82_332.0301m/z	0.819583	332.03	213.798		47.5419			323.592							191.252				204.224	553.603				66.1938	16.9181	172.789		559.988		82.8446		128.549	24.9424	40.9797		62.6259		257.798		158.153	193.035			77.9393			186.289	230.831	406.693
0.82_337.0212m/z	0.819583	337.021	193.973		85.7894			343.644	0.223004						225.535		0.556612	0.00551312	226.949	395.37			1.68249	142.269	30.9782	145.978	0.0398139	350.045		131.873		81.3363	31.1239	67.6715	0.311104	79.728	0.00127299	167.664		208.55	159.55	0.691285		93.4156	0.430791	0.247804	179.921	285.598	457.977
0.82_355.0334m/z	0.819583	355.033	713.692	4.56592	132.191		10.6653	1187.68	18.8592	3.25494			11.5538		384.192			8.20415	575.238	1228.76	3.99686		10.5582	150.169	81.4469	543.247	18.6602	1032.66		154.029		404.769	83.7026	71.6664	4.72882	133.27		487.964	17.8208	493.315	577.235	0.341457	7.13832	147.65		6.97234	545.789	808.128	1420.32
0.82_361.5307m/z	0.819583	361.531	49.2124		5.43326			83.1729							46.1862				52.3947	134.723				10.5676		58.8831		143.157		8.69896		35.0762	2.68532	6.30434				78.7548		55.3351	58.7664			11.696			54.0373	108.164	181.58
0.82_363.0405m/z	0.819583	363.041	267.95	97.3033	110.735	41.7508	590.16	461.214	184.422	74.652	149.215	112.098	507.365	31.7791	251.903	53.8982	30.3333	149.684	255.097	574.531	272.185	83.4177	110.099	250.312	335.431	300.93	228.569	499.929	109.17	186.489	62.7495	170.549	301.262	78.8658	51.4186	332.589	45.79	282.662	201.32	252.476	295.966	17.1192	99.6197	294.716	108.953	560.939	269.812	394.024	596.201
0.82_394.5360m/z	0.819583	394.536	205.099		25.7538			338.79							81.247				128.189	344.384				33.6501	25.4265	173.308		282.873		26.3733		170.024	12.7317	15.5901		28.3215		113.672		144.216	293.563			53.4675			172.942	285.449	532.033
0.82_399.5281m/z	0.819583	399.528	77.0864		13.3496			114.507							56.6494				50.4444	117.088				24.4081		59.4084		103.129		15.8908		28.738		9.89305				57.196		47.1222	76.557			13.4568			50.0047	106.505	162.148
0.82_423.0179m/z	0.819583	423.018	643.097		328.344			1085.3	0.0215805			4.64938	0.295615		675.309				656.997	1059.1			21.8767	446.791	254.371	630.557	18.8105	1072.22		478.294		408.213	269.801	277.444	9.54089	340.425		551.773	10.9055	490.795	685.258	17.4014		535.647			481.13	869.702	1453.74
0.82_500.0267m/z	0.819583	500.027	127.574		32.4785			277.772							85.8106				101.722	254.676				48.8394	21.8595	116.142		324.645		63.4752		83.2903	24.1736	25.2436		44.8398		118.75		94.273	112.874			57.4967			106.382	180.648	431.231
0.82_515.0276m/z	0.819583	515.028	103.902		9.92632			228.125							51.8278				85.1635	178.721				12.7289		73.6		173.782		20.0325		86.5766	8.53377	9.01892		6.70256		58.6099		79.031	75.5935			11.1873			96.8472	123.942	276.796
0.82_519.0181m/z	0.819583	519.018	137.875		3.5484			280.221							36.4973				91.2091	219.323				9.64521	4.56333	115.866		244.239		16.2496		126.555	8.81402	3.76459		16.9103		95.9481		103.483	127.7			18.1931			89.7546	162.98	310.453
0.82_521.0253m/z	0.819583	521.025	122.388		30.7563			245.623							48.0668				72.0566	269.454				41.284	12.8224	93.7479		301.593		33.2228		77.2268	23.2796	16.2961		39.3366		98.9582		87.0319	110.301			43.0567			78.4899	187.533	370.466
0.82_529.0314m/z	0.819583	529.031	177.99		27.5114			354.105							94.7007				153.549	291.712				45.2923	13.403	102.872		312.765		68.0019		118.594	23.7378	26.6161		27.841		118.105		62.9398	176.728			61.9032			98.2517	208.419	447.82
0.82_533.5487m/z	0.819583	533.549	140.205		7.10611			316.553							48.2603				112.489	239.255				6.87091	6.55069	102.524		289.503		15.2769		105.589		6.63986		6.98425		101.211		97.5769	146.101			22.7713			101.366	197.755	563.095
0.82_537.0250m/z	0.819583	537.025	112.056		15.9888			266.368							52.627				72.9188	206.305				29.6149	6.07434	96.8072		223.147		30.9223		89.1881	10.9965	13.4264		15.6354		78.0752		72.26	88.7474			35.8553			94.9288	145.198	368.916
0.82_539.0341m/z	0.819583	539.034	97.6346		11.7072			223.737							55.0169				76.7231	235.86				25.0543		104.647		229.621		46.5696		72.628	8.03819	11.1805		9.45227		95.4094		83.8894	91.318			28.3854			73.8785	160.019	409.818
0.82_544.0221m/z	0.819583	544.022	184.112		48.2702			382.027							104.125				158.765	335.373				60.5659	25.3654	166.935		358.011		64.8244		117.879	35.5344	24.9113		53.6972		136.091		108.084	162.028			74.5219			132.574	210.314	398.313
0.82_585.0355m/z	0.819583	585.036	84.1128		8.62657			247.318							31.6807				45.9475	180.642				10.45		59.7521		235.965		7.08728		93.5035	5.23981	5.43921		8.85471		62.0183		49.342	93.6617			9.45319			78.864	131.233	405.892
0.82_594.0381m/z	0.819583	594.038	78.3551		2.63852			217.326							22.0815				56.0893	179.876				11.2276		53.3323		204.84		7.75247		91.4658				0.138451		76.7191		35.1313	71.0056			4.75851			58.1117	112.847	301.366
0.82_607.0367m/z	0.819583	607.037	60.4887		7.89786			206.251							22.7899				49.7712	149.911				7.42267		52.1269		218.11		3.56894		73.41						46.407		33.0977	61.7958			4.53308			53.4115	77.6169	243.949
0.82_609.0281m/z	0.819583	609.028	63.5139		6.353			160.284							31.8027				54.6906	129.264				10.8737	4.00726	49.9291		143.95		14.5815		77.4929	6.93188	5.93042				42.7113		20.7056	67.1009			9.58826			43.6606	59.0962	227.927
0.82_653.0547m/z	0.819583	653.055	78.8835					225.518							17.7786				63.765	155.415				11.9904		53.0064		174.359				95.6986				11.1235		50.913		43.9244	92.5789			10.2787			58.1062	86.0591	264.848
0.82_715.0559m/z	0.819583	715.056	81.5125					197.653							40.7396				65.5181	164.44				21.0783		51.1639		241		13.7589		74.5996						55.1681		42.1164	92.5424			14.3119			53.5936	106.411	276.862
0.84_131.0194m/z	0.836717	131.019	352.927	64.6708	346.938	61.5761	98.3616	359.783	142.343	79.8663	76.3324	110.12	105.472	100.596	937.094	48.3428	101.399	123.773	508.144	602.894	102.209	71.5379	356.317	1030.23	680.167	744.331	279.028	485.615	78.6994	887.481	56.3045	253.425	861.09	655.896	208.05	978.163	138.006	477.653	166.915	685.403	659.233	106.333	76.3731	748.424	93.7054	121.397	328.561	986.622	815.924
0.84_147.9604m/z	0.836717	147.96	23.7376	3.1469	82.5947	7.36893	14.3791	20.078	37.6962	13.8741	9.39918	29.9631	16.2579	24.4716	119.645	0.624138	22.7998	26.2561	74.3814	99.3005	20.3875	11.2373	59.8613	129.984	112.535	66.3623	63.0592	95.3866	12.4385	117.511	12.8694	15.4885	104.567	76.4828	36.6071	125.212	24.2872	68.0625	45.0526	23.4034	74.0685	33.7833	19.136	142.981	17.9686	15.2332	46.0864	38.1623	47.8958
0.84_185.9645m/z	0.836717	185.964	29.9482		76.6438		6.71163	58.9541	10.9654	0.158755	0.880252	9.1957	3.74125	7.92744	86.7472		4.4368	9.71629	36.6997	50.0367	9.16588	2.77821	33.2742	120.662	84.3334	17.3539	48.5248	42.6693	4.72869	111.671	1.77832	1.05729	98.1326	62.4454	18.1115	96.0106	15.2852	26.7917	22.4411	24.7225	43.0883	18.3975		94.0446	5.10797	3.48084	26.1473	39.7898	60.7986
0.84_242.0635m/z	0.836717	242.064	51.3		0.159289			25.4756							187.633				46.0293	117.693			3.67865	134.237	24.9369	230.21		79.7507		71.1808		132.278	87.4997	67.264		82.5244		51.1253		271.861	72.1432			42.2529			37.1769	501.133	437.853
0.84_348.9771m/z	0.836717	348.977	360.221	6.13031	429.1	8.85338	57.8446	535.632	98.5424	37.3374	16.3197	106.976	47.7129	67.6364	569.159		68.4285	92.0941	395.836	639.173	25.6685	29.511	232.646	670.006	697.014	361.924	261.826	406.045	27.5178	551.944	34.974	163.237	636.706	364.659	167.856	807.628	84.2051	280.412	163.105	294.546	375.178	118.937	59.9844	508.234	44.4495	62.941	324.673	367.072	514.18
0.84_435.0573m/z	0.836717	435.057	2124.42		62.2268			4692.84							362.189				1191.9	3865.12				62.127	24.9976	1092.36		4052.37		68.4072		2482.21	10.7858	17.0616		49.362		3183.47		2980.55	2655.19			70.9414			1907.77	5398.34	7346.88
0.84_535.0101m/z	0.836717	535.01	115.19		20.2627			242.829							82.8425				183.551	458.471				38.0027	11.1391	166.724		517.313		47.6608		127.145	18.8637	7.96509		22.0982		211.466	0.0209271	121.902	185.348			45.7901			126.7	209.759	440.368
0.89_115.9579m/z	0.88815	115.958	37.6059	19.41	60.5249	25.5509	49.2603	51.3857	86.1642	45.8746	23.0628	58.312	43.7732	47.1522	45.4789	9.50075	34.5912	58.4439	32.9577	50.2741	29.2335	18.0139	56.7893	74.1053	87.8657	26.4885	84.8116	25.7031	26.9733	74.4653	20.8593	9.33088	97.0741	50.6278	36.9402	93.3524	46.4488	19.4417	70.7999	14.648	34.2166	31.5571	25.2352	83.0543	34.15	49.1728	18.6117	22.0851	33.3679
0.89_133.9275m/z	0.88815	133.927	270.865	121.878	303.765	139.486	284.115	466.906	346.854	223.278	122.86	271.982	254.828	174.537	226.676	33.7606	146.614	293.149	152.855	199.428	209.799	115.846	267.519	343.981	383.8	76.5316	348.827	110.632	162.39	298.951	128.414	52.4747	385.819	208.049	177.218	423.754	181.46	92.5093	345.774	68.8174	160.576	143.701	153.641	333.502	204.997	299.062	105.228	124.343	121.583
0.89_150.3934m/z	0.88815	150.393	6.63976		19.3659	2.17569		10.5251	16.7931	6.90616		8.07408		5.93876	8.73331		3.04153	7.13407	4.23873	15.5768			3.81371	22.29	18.8694	2.32574	17.8745	8.70339		18.1507			22.0669	12.0265	2.42389	26.0563	9.05602	3.67284	14.7171		7.18381	6.7224		18.7039			3.30967	8.01797	7.15437
0.89_171.9050m/z	0.88815	171.905	15.0145	0.223497	30.0007	4.28295	1.12735	24.378	31.1165	14.5187	0.0484052	15.0909	0.151149	18.3244	28.9559	0.0111252	9.94382	15.9505	11.4547	41.5441	0.00282428		13.2083	44.9122	35.4819	9.74557	40.2961	12.0308	0.138766	34.893	0.253381		36.9664	23.6899	6.33217	67.7299	16.3747	12.1617	29.7063	2.05099	18.0207	9.33562	0.110583	34.9979	0.0966337	0.0744501	3.70641	12.8472	15.5193
0.89_184.8311m/z	0.88815	184.831	97.3009		233.188	53.759	25.1959	151.578	278.295	142.39	2.87929	171.149	15.2123	151.566	179.448		123.772	165.055	93.7216	81.2048	12.943		157.264	310.228	313.17	75.3519	311.833	85.4294	16.077	248.371	8.49015	20.5018	331.214	188.011	88.4332	326.733	152.341	72.9543	282.567	44.6604	108.596	91.5799	12.2135	307.078	43.2001	40.0859	54.1617	82.798	67.4682
0.89_188.8253m/z	0.88815	188.825	31.6873		76.4066	16.6622	9.2413	42.4599	90.1206	46.5303		60.4136	3.06722	47.9952	64.3642		41.1465	60.2612	27.9493	29.6866			53.5099	103.66	113.015	24.838	100.816	24.7288		85.2013		6.4278	109.779	56.4136	31.0417	110.477	53.0864	22.8318	93.1201	14.9072	37.7283	31.0732	3.14706	103.819	15.142	14.6515	16.8582	28.5377	29.5353
0.89_200.0242m/z	0.88815	200.024	90.2522		3.67355	0.123104		54.3188					10.7832		34.1473				48.7771	109.913		0.00222505		3.32337	6.21572	53.5107	5.17592	134.579		17.0494	0.00511193	152.678	0.00454337	2.14603		23.1722	0.00509137	69.6235		38.2136	85.3147			20.8253	0.000818037	5.01872	79.8087	139.263	195.053
0.89_206.3416m/z	0.88815	206.342	57.5555		145.934	14.8842		71.4106	151.982	64.0929		81.8832		69.4475	103.141		65.0889	67.4528	47.0974	57.1091			68.4355	187.111	204.649	35.9725	185.948	43.2884		147.696		2.16966	224.185	110.841	36.1798	237.854	74.041	51.2326	143.478	24.4957	53.2623	44.1309		185.44	3.556	2.90012	28.3906	50.3312	38.0781
0.89_210.8381m/z	0.88815	210.838	60.3033	40.2245	93.2465	62.077	97.3728	111.953	146.674	117.577	51.1241	138.104	83.0389	76.0803	68.2434	0.144693	69.7321	134.431	37.8402	10.7915	81.4835	37.3899	124.764	149.814	159.681	23.0744	139.621	35.2746	66.5509	112.097	47.5008		154.053	77.4249	87.7967	157.317	88.8151	25.0291	174.308	10.2952	43.6939	67.7113	57.6334	108.379	90.8298	113.591	18.9609	25.2554	5.39249
0.89_215.3472m/z	0.88815	215.347	14.2698		51.6299			18.879	80.2603	34.6098		44.5199		37.038	32.753		30.4895	43.4195	9.43499	2.8308			36.8923	88.5333	81.696	2.23975	89.7573	5.91203		63.4728			93.0172	59.1237	18.1027	61.3614	40.6135	13.5489	69.4681	3.56784	21.3829	17.9547		85.2479	1.63904			20.9332
0.89_227.8530m/z	0.88815	227.853	141.198	190.011	225.226	152.819	310.086	158.88	366.513	222.171	201.337	233.601	294.397	160.562	98.1254	109.653	139.781	278.201	41.4125	52.8232	273.806	167.397	268.536	302.919	343.161	32.0591	337.828	38.1922	175.345	209.791	142.627	3.93766	356.943	158.526	150.007	280.882	176.914	36.7771	323.22	19.242	54.1361	131.983	187.073	281.596	187.63	290.285	22.6289	35.7991	33.4517
0.89_245.8060m/z	0.88815	245.806	61.3149		124.069	41.3188	31.6958	111.97	172.964	92.8191	10.4607	110.074	19.9104	66.2123	87.4558		56.8362	107.714	50.7147	39.5705	13.6269		91.3417	153.127	170.087	27.5583	163.529	29.3895	13.0088	115.202	6.15245	5.59802	177.522	78.8124	55.5721	166.136	77.9116	35.623	151.177	17.95	50.1934	53.944	9.97271	141.752	34.377	34.8009	31.9165	41.7616	30.294
0.89_255.8309m/z	0.88815	255.831	85.2614	52.4463	139.154	94.0059	133.628	187.889	231.896	141.665	65.7945	159.736	115.691	102.086	106.834		78.8945	181.681	62.015	72.1738	104.26	49.1651	157.495	193.885	207.011	39.5134	198.06	55.9038	85.0442	150.691	63.9292	4.88553	221.904	105.954	99.1901	232.266	104.828	48.3979	188.887	21.9725	62.9321	70.9972	76.4674	146.615	106.66	150.026	38.3448	49.4469	45.9105
0.89_271.3192m/z	0.88815	271.319	7.11903		27.2607	8.13414		6.33336	48.0061	23.2652		29.9219		24.2736	7.13675		20.7407	25.9331					23.2017	40.663	59.8385	2.86433	56.3516			35.1254			58.6348	26.435	18.4089	36.9949	25.0117	5.68085	41.3313		3.45915	18.1345		39.3549				6.47803
0.89_274.3146m/z	0.88815	274.315			2.65628				11.7663	5.40434		9.26642		8.89177			3.62512	6.56224					8.30972	13.2856	19.2672		15.1087			4.1809			18.3158	6.44467	3.19208	6.1375	4.92882		14.6913			4.20422		9.77722
0.89_276.3279m/z	0.88815	276.328	2.52689		8.07143	10.0813			40.428	25.3495		28.5903	3.07024	18.4406			16.2452	26.2414			2.91254		23.4312	33.1155	43.5428		42.8327		1.689	13.3368	0.533777		42.5737	19.6156	7.94763	8.93944	24.4925		33.7547		3.27269	10.3261		28.4109	7.37994	9.56513
0.89_281.8760m/z	0.88815	281.876	268.58	402.833	263.705	309.908	757.475	438.229	554.209	375.399	423.007	417.598	723.579	252.256	183.724	292.074	197.101	456.572	81.0163	105.978	593.952	375.305	396.659	414.04	538.25	47.5382	506.421	37.8804	406.228	418.586	334.702	17.4645	485.691	234.274	256.501	462.322	278.757	47.2637	487.013	25.07	110.787	192.533	412.925	471.588	381.833	678.074	42.5526	54.2191	44.5718
0.89_288.8260m/z	0.88815	288.826	38.6819	0.0297518	79.2071	22.624	28.1801	76.4162	114.477	65.7577	1.84214	80.5193	17.9484	39.1851	53.0066	0.0377878	33.5547	62.525	26.0252	53.3412	4.87545	0.00173827	64.3365	99.8748	107.998	15.4669	106.611	25.204	2.24827	61.5387	2.34584		108.263	45.8073	30.776	136.452	48.0168	21.8293	76.2016	8.75128	42.3833	36.2083	3.77903	90.4639	31.5576	41.9269	15.7239	28.7244	25.4543
0.89_314.7897m/z	0.88815	314.79	124.633	27.0806	264.849	90.1955	97.8204	235.706	313.633	174.006	48.6573	209.984	88.2078	145.959	220.61		118.932	203.041	120.012	144.374	65.4228	32.2685	205.001	376.571	329.679	91.5594	331.014	117.317	59.6017	317.014	39.4009	32.7472	379.812	208.437	121.131	447.107	151.577	97.987	291.068	63.6475	142.689	100.613	52.7875	319.301	103.856	122.659	76.1387	118.627	118.546
0.89_344.7711m/z	0.88815	344.771	6.71181	0.0644859	2.20078	10.9392	4.52349	15.534	47.8774	14.365		37.0968	2.4079	19.9014			13.9145	32.9812			3.36417		32.7348	29.9364	51.3039		52.938		3.83119	21.6882	1.43735		48.9626	15.6727	14.8885	23.8697	22.4906		46.0686			18.3883		28.3743	0.467117	7.7858
0.89_347.7874m/z	0.88815	347.787	43.8866	25.7127	59.448	27.9316	63.2296	66.9185	116.904	47.7799	30.258	78.6895	49.7133	45.1685	51.4439	32.3537	38.0447	74.5533	32.3587	55.0815	57.5941	35.3958	66.9144	127.54	113.206	13.0849	120.336	35.8934	29.7632	90.1977	28.9045	2.82811	142.352	56.1221	40.7373	139.117	33.3597	32.1812	84.3553	12.9686	37.3722	31.7901	16.6099	65.5736	40.3991	61.5809	17.9389	33.3365	41.5161
0.91_122.5266m/z	0.905283	122.527	49.6658		8.77959			48.7723							12.7169			2.88729	37.7913	114.405					4.24358	13.2662		3.28874				49.2093				9.87572				7.25213	16.533						36.8539	2.65666	3.16235
0.91_143.9903m/z	0.905283	143.99	259.216	118.391	100.474	88.922	212.448	232.919	147.136	121.447	103.724	128.634	204.231	58.2165	100.784	123.148	32	145.716	153.912	183.496	159.345	118.191	115.362	89.9325	105.33	60.971	139.76	23.2688	132.469	120.803	118.276	99.3476	118.545	64.0309	95.0023	148.413	100.461	25.4226	91.3031	32.6293	105.245	77.6685	120.146	84.2464	134.117	133.18	123.72	34.1081	28.8292
0.91_146.9904m/z	0.905283	146.99	39.6953	43.4928	33.7735	38.0635	92.5615	55.9742	53.1206	46.1965	49.1571	46.7325	81.5126	35.0313	76.5064	42.9834	26.334	53.4114	70.96	77.351	61.2485	43.6633	58.2032	98.2843	69.0297	150.809	47.0142	81.5923	47.0038	76.5247	42.9643	64.8278	89.5374	53.8491	29.3701	144.488	31.276	76.4898	63.7284	74.1477	150.538	33.1201	42.0623	60.6474	44.5117	81.8513	122.148	154.491	157.701
0.91_189.0866m/z	0.905283	189.087	76.8698	13.729	6.01544	6.10943	25.9257	73.7905	16.6453	10.0481	10.7502	51.4766	26.9593	37.1086	1503.75	8.55352	23.2367	39.1587	2661.75	5746.06	17.0232	10.8019	86.9495	311.214	168.629	5577.88	33.1497	6888.95	27.179	256.491	28.1856	4666.13	229.722	195.305	34.8482	1329.9	27.0403	3238.34	85.3634	3460.03	3779.87	45.485	18.9888	213.021	34.3327	32.2013	4168.17	4189.13	8733.94
0.91_201.9403m/z	0.905283	201.94	5.68142	0.222389		0.00123382	1.43071	0.0867585	0.0828913	0.127432	1.18156	0.0113251	0.185449	0.446289	27.2764	0.680567		0.00315845	36.3208	39.8273	0.0472647	0.704207	0.00164947	5.85787	0.111862	63.6281	0.0389555	43.1704		5.99614		16.7173	7.93208	3.92093	0.219007	43.4772	0.0371646	22.728	0.0291227	34.7572	63.7075	0.0655587	0.000218416	0.0603492	0.273467		48.3778	62.3423	78.0913
0.91_203.0226m/z	0.905283	203.023	422.984	31.0483	96.381	22.4425	85.8615	390.298	60.8684	31.8387	37.3887	59.3294	74.9605	28.9331	187.087	21.5641	23.0222	64.3452	309.57	378.523	58.6145	26.4184	40.4384	55.921	88.1972	99.4067	73.3672	73.72	41.3571	85.1868	20.4988	615.835	56.7293	19.2471	22.2291	137.388	26.8583	54.425	76.4859	62.327	135.737	18.8103	33.7448	63.8075	41.0692	84.6898	294.63	61.836	101.357
0.91_220.8713m/z	0.905283	220.871	494.138	785.99	528.102	539.445	1094.96	673.601	924.319	675.511	923.364	741.537	1156.52	535.189	428.812	577.426	481.877	924.376	343.474	368.666	1184	773.796	826.516	787.005	1012.86	253.429	928.255	482.863	841.216	682.108	646.786	156.405	924.529	467.715	571.21	719.23	556.123	316.268	1008.41	152.2	332.433	405.031	820.018	912.99	782.444	1111.1	216.84	258.659	284.166
0.91_229.0239m/z	0.905283	229.024	17.9967					6.05476							16.2363				67.5427	127.472					0.00139395	89.0318		27.2616				227.108						5.55666		36.4111	79.2163						160.655	13.2734	53.5948
0.91_235.4740m/z	0.905283	235.474						2.60286				20.6405	7.31607	12.1034	135.798		14.4313	22.3578	139.137	216.862	6.70214		15.247	112.987	105.393	150.556	61.7067	204.473	4.62218	88.2056		107.228	71.0583	47.6754	16.8472	219.122	21.2332	122.01	38.0789	110.568	162.941	19.63	2.75353	91.9853	6.67464	18.1466	133.16	144.877	216.206
0.91_255.0284m/z	0.905283	255.028	4.23103	0.000134594				2.00568				8.72729	8.54208e-05	5.11955	199.815		5.04191		298.08	530.496			26.6548	120.803	31.8977	819.356		563.043		92.5697	0.486524	491.2	75.9972	81.6996		317.534		299.205	16.8875	458.597	664.511	6.48267		52.6677			617.654	781.18	1387.79
0.91_264.0578m/z	0.905283	264.058	32.1683				2.84232	30.2867	2.96632		0.0908804				36.0685	0.752114	4.75035	2.9098	33.0306	158.181			6.95844	38.127	6.22206	168.214	4.75012	243.093		6.45344	0.162484	308.351	36.8344	15.5642		75.3513	0.00697191	61.2223	1.70589	45.3735	60.6062	0.775254		0.801886		0.536983	90.9656	383.92	1025.61
0.91_378.9712m/z	0.905283	378.971	2.38145	3.2239	1.09331	0.571526	6.65271	13.1097	8.43151	3.12067	6.37003	7.48331	15.0071	19.0219	460.422	6.06434	10.2348	27.9266	354.067	1782.73	8.40236	1.1201	22.8443	162.174	203.474	322.398	144.943	691.028	10.0971	232.177	3.33377	270.821	131.927	81.2513	9.60913	765.457	44.1033	276.894	45.115	212.709	395.465	24.6368	11.5832	193.585	7.41419	7.0502	303.608	390.737	871.935
0.91_421.9888m/z	0.905283	421.989									0.947656	1.45987	1.00654	0.876532	106.712			0.523653	68.7559	319.906	2.03258	0.776977	1.51604	20.5168	4.33527	38.3863	6.10121	106.096	0.630209	62.5559	1.46967	79.8188	6.82592	15.8101	2.02097	129.523	9.59876	55.0103	4.05379	33.4848	88.3149	4.37099	0.18692	56.0631	8.29774	0.765956	78.1617	69.109	144.674
0.91_480.9304m/z	0.905283	480.93	0.633027	0.0377954	0.588505	0.0820886	4.33808	2.41671	1.45914	0.067967	9.1757	38.8532	10.4421	16.2741	911.743	0.244701	13.6414	8.40877	774.01	1921.68	11.0725	0.53335	20.1381	311.196	388.347	679.42	202.164	1343.97	0.356044	437.853	0.962096	568.861	191.274	123.31	6.94919	1481.69	32.4918	637.674	77.5292	495.715	858.886	12.0431	6.16999	388.1	18.2215	10.6492	623.092	801.935	1476.34
0.92_116.0700m/z	0.922433	116.07	27.6728		4.23023		19.9372	48.5557	4.24025				6.54012		58.0622				97.2016	237.462	2.72306			8.46893	12.3513	142.798	6.825	310.624		3.01516		94.5686	13.5423	0.871601		42.5607		124.839	5.91443	80.4615	53.4581			8.22156		9.46566	63.4193	62.6874	158.832
0.92_229.1181m/z	0.922433	229.118	107.276		29.8822		4.49334	195.279	7.19201		5.89291	22.083	8.05409	15.0494	49.8582		9.92202	15.7892	44.6021	106.818	10.5604	1.86553	22.0771	48.4947	28.8379	67.767	27.9625	38.403	5.61598	64.5648	7.13364	66.0218	29.6159	32.8166	12.2985	74.6258	26.5545	15.4867	16.95	30.5731	40.4217	19.3237	9.56655	67.0585	17.5914	12.7214	70.0944	59.652	154.877
0.92_267.5324m/z	0.922433	267.532													0.000888962				23.9416	69.5825						5.29413						95.9678				0.100285		1.20781			5.35546						35.4845	9.34853	10.6326
0.92_304.1174m/z	0.922433	304.117	13.6717	9.32898			10.9098	8.39834	3.29965		6.49684	10.6607	23.4808	3.8058	110.106			11.318	89.9374	233.818	18.6768	5.53496	15.8166	59.7473	77.3749	77.3962	55.4889	403.169	7.26301	74.6114		231.782	41.1049	15.2182	7.12328	127.294	4.29517	148.287	17.5097	83.7168	115.543		1.66659	78.0791	2.24332	14.2645	134.295	149.996	379.598
0.92_372.9649m/z	0.922433	372.965	0.00236026								8.83222	19.0516	5.99749	4.62939	86.3114	1.07115	2.97108	12.0491	35.7958	72.3857	5.25902	1.72002	16.1058	44.4047	27.1484	32.8199	17.624	35.2865	4.39325	72.1357	6.31884	35.6536	14.6752	21.4348	3.9208	95.424	29.5806	29.461	18.5594	19.5562	85.1262	14.4331	3.30329	74.1485	13.3386	8.95746	56.9175	52.5988	61.9528
0.92_437.9430m/z	0.922433	437.943							0.0194838		13.9029	43.5742	31.189	45.3507	448.333	0.000162437	28.1123	47.4233	456.437	715.172	14.272		51.2734	218.342	217.389	370.124	141.58	659.544	17.6978	228.954	16.85	339.96	149.723	107.36	48.2484	486.182	71.1144	434.395	90.1346	315.126	466.239	42.3965	13.1088	229.976	12.8781	58.4131	406.434	469.422	646.553
0.92_439.1756m/z	0.922433	439.176	14.0871	10.8741	5.25543	3.76434	15.4628	34.2712	20.5539	6.26218	5.64157	20.3013	22.8064	9.3896	26.2595	3.20312	1.45109	11.1557	48.2471	145.155	11.7748	6.43306	4.24919	9.44687	18.4363	35.519	11.9363	117.359	5.68953			325.936	10.5052			3.67419	3.76401	17.4001	16.9711	28.0447	50.6585		6.43094	6.6396	4.49429	13.1777	100.082	66.2589	161.024
0.92_709.0084m/z	0.922433	709.008													196.421				184.389	1240.44						127.912		386.486				119.87				263.136		123.326		95.1708	196.045						125.195	182.842	581.46
0.94_132.1796m/z	0.939567	132.18																	13.865	140.724						197.02		556.142				57.692						52.8091		26.8459	12.4465						22.978	22.8479	349.764
0.94_188.1264m/z	0.939567	188.126	2.95091					44.6688							6.85756				10.8447	24.7835				5.60867		14.6126	1.47519			2.54085		160.555	1.66669	1.71577		25.3339		0.13941	8.55499	33.1818	26.0596			9.78528			318.46	40.7852	66.4697
0.94_294.3617m/z	0.939567	294.362		3.92587	2.27672	0.758708	5.78814	0.648187	1.5811	1.17861	0.0822659		1.82259			0.379456	0.0307424	0.679782	0.448619	1238.85	1.36914	0.769296			0.0641578	361.255	0.866308	1575.14	0.855451			155.008	0.206275		0.000602286			73.7492	0.0119267	53.2079			0.221366			2.03745	13.5879	21.2053	1592.09
0.94_508.0087m/z	0.939567	508.009													1524.22			0.011278	1477.93	2039.16			0.0203818	80.6561	80.6348	776.999	6.50592	1406.63		143.09		894.621	29.4773	8.54992		1648.1		1033.04		937.35	1431.29			116.745			1153.01	1487.2	1813.64
0.94_573.0424m/z	0.939567	573.042													47.2322				89.9277	302.713						106.683		298.008		0.0460935		122.917				35.7692		90.8653		95.03	90.0828						83.4719	101.71	309.955
0.94_588.0679m/z	0.939567	588.068													65.2645				130.606	352.165						175.718		294.635				151.871				61.1486		103.657		106.484	133.599						102.054	128.564	356.747
0.94_632.0586m/z	0.939567	632.059													207.04				398.254	1183.27						566.876		1178.52				466.042				190.64		424.933		385.159	400.393						383.171	441.491	1209.67
0.94_691.0167m/z	0.939567	691.017										13.103		5.75864	580.266		4.65906	11.7892	570.007	1024.71			6.0874	120.678	109.13	446.53	48.4428	743.679		125.173		386.338	53.9598	40.5197	4.24295	647.454	10.8401	438.22	15.2652	368.271	620.792	6.22897		117.531			488.234	573.272	867.133
0.94_901.2433m/z	0.939567	901.243													39.0122				81.0315	218.769						137.971		336.567				124.028				23.2222		72.6962		92.634	84.4419						64.1773	78.1109	377.274
0.94_928.2027m/z	0.939567	928.203																	79.5725	597.124						418.319		1004.27				265.731						235.688		182.377	78.7162						147.63	129.416	851.925
0.94_959.1939m/z	0.939567	959.194																	24.8191	140.633						61.4803		174.277				58.1292						79.4481		129.594	17.1141						23.6713	26.3009	384.245
0.94_983.1123m/z	0.939567	983.112													100.126				494.704	1746.62						826.787		1580.95				558.345				31.3459		615.94		505.448	497.099						488.345	598.274	1775.25
0.94_1021.0598m/z	0.939567	1021.06													218.216				604.843	1634.99						752.904		1187.65				532.773				107.56		620.114		539.752	652.033						590.498	689.778	1431.93
0.94_1061.2714m/z	0.939567	1061.27																		109.59						137.941		300.887				74.8867						42.2177		55.4067							15.4681		245.631
0.94_1169.3741m/z	0.939567	1169.37																		395.281						676.931		2017.48				335.765						155.547		125.88							40.1868	3.77618	1126.57
0.94_1195.8292m/z	0.939567	1195.83																		315.876						350.311		933.322				173.286						109.218		81.512							24.0897		609.041
0.96_132.0651m/z	0.956717	132.065	2.75643	4.12944	1.9438		56.398	41.1952	17.4367	2.76861	2.7447	32.4787	48.7653	7.30874	5522.37		4.15013	17.3936	11559.8	18913.7	20.2869	2.34019	16.1998	230.634	286.838	23504.5	140.945	32514.9	2.69319	360.922		18438.4	122.139	100.226	12.202	3023.3	22.4936	16952.6	48.8991	15500.9	11740.5	4.88866	6.21873	341.488	2.35574	59.1913	14009.2	13189.6	26874.7
0.96_160.1854m/z	0.956717	160.185													1648.05				4151.02	7723.29						7271.9		12689.3				6794.95				561.551		6110.4		5681.62	3993.54						4971.22	4686.76	10787
0.96_160.2493m/z	0.956717	160.249																	43.8273	793.108						929.877		1991.72				453.467						353.596		200.531	51.3292						139.193	123.982	1517.73
0.96_160.3554m/z	0.956717	160.355																	128.26	1100.65						1097.85		2261.43				664.508						565.437		355.922	135.732						287.616	259.05	1817.42
0.96_190.4662m/z	0.956717	190.466	20.8578				1.29681	20.5646	0.0064025		15.5228	76.6088	27.6917	53.1958	276.182		34.6767	59.3472	231.382	304.235	33.3648	3.50542	68.3641	220.479	200.791	196.308	150.875	270.461	19.8675	226.821	11.8535	131.647	150.089	120.517	48.3895	310.642	68.9297	186.985	95.8269	132.068	233.461	58.6986	21.6847	215.677	41.9894	40.1502	196.598	206.024	277.317
0.96_232.9741m/z	0.956717	232.974	95.279	7.14121	6.66834	7.28675	7.63398	202.396	6.43436	7.21427	126.762	548.211	243.224	406	2426.47	24.9995	365.356	482.696	2381.68	3958.17	217.025	32.2754	417.33	1663.5	1639.74	2219.1	1220.35	3424.34	125.394	1703.77	134.022	1841.81	1234.58	1011.28	410.55	3335.07	527.83	2275.99	608.878	1901.75	2531.99	459.238	146.983	1597.85	272.589	314.679	2053.57	2402.9	3562.59
0.96_247.0924m/z	0.956717	247.092	22.5761	139.472	114.675	87.954	402.815	166.031	246.784	144.653	170.555	196.721	369.1	114.866	5829.35	92.5236	79.7753	198.607	11763.6	22982.5	279.976	127.859	182.913	452.164	580.362	23291.4	364.694	34978.7	158.203	520.375	106.477	18251.9	396.108	170.081	118.327	3825.55	110.136	16763.7	304.298	15349.9	11812.3	76.0846	145.429	574.223	154.744	396.497	13960.8	13347.9	30661.5
0.96_278.9543m/z	0.956717	278.954	90.673	128.708	106.02	58.9736	259.303	134.081	215.969	136.168	188.196	231.74	315.586	114.349	285.86	87.7846	99.2632	243.913	197.512	299.346	258.833	134.117	214.404	320.034	368.111	175.674	302.806	211.664	174.185	314.469	97.9511	69.0921	306.863	111.093	121.934	484.992	124.981	127.5	307.035	76.7594	225.424	77.0281	148.817	341.075	207.977	296.085	123.791	190.798	200.068
0.96_286.9331m/z	0.956717	286.933	144.988	229.589	191.095	151.049	420.954	269.22	324.85	211.519	243.317	303.649	418.309	201.535	227.914	179.511	160.346	329.412	118.551	162.838	365.777	208.406	312.089	380.349	422.18	111.38	390.803	102.54	265.986	332.7	203.237	38.713	404.278	225.897	209.074	371.637	208.297	81.4996	382.648	43.7793	161.129	177.242	251.635	363.185	277.358	399.547	71.7079	102.579	88.6691
0.96_293.2681m/z	0.956717	293.268													5190.86				12431.4	39903.8				2.4706		26186.8		47633.1				19747.9				3664.74		17893.6		16544.3	12637.9						14524.8	14172.4	46244.9
0.96_293.4963m/z	0.956717	293.496													89.5982				1419.13	6298.99					0.0598506	3171.48		7519.8				2611.32				21.176		2437.8		2089.06	1561.15						1913.81	1850.6	7311.02
0.96_302.0202m/z	0.956717	302.02	21.0458	0.0301803	0.848734	0.173973	0.430527	349.929	0.634276	6.06312	197.811	900.418	308.263	571.69	5999.92	44.7254	505.294	724.692	5944.94	8381.01	347.398	71.6416	645.144	2538.21	2429.5	5378.6	1751.42	7678.21	198.327	2792.78	186.693	4864.67	1757.36	1407.72	576.785	6373.56	795.913	4927.27	1027.21	4215.81	6418.66	598.268	244.834	2704.61	418.629	393.93	5132.68	5909.86	8304.94
0.96_313.4324m/z	0.956717	313.432		3.4238	1.29328		8.10367	14.7103	4.21095		16.4646	30.9775	14.2303	7.33302	13.4148		12.2014	30.3109	4.53922	6.91949	21.6025		22.0807	99.9097	82.1468	4.39665	68.7671	2.62835	4.31174	91.1048	4.12481	1.61378	79.8203	47.4999	13.5451	48.2801	28.6142	0.596212	37.3604	3.40323	8.35914	17.4474	9.83608	90.9217	17.3813	32.0217	1.75901	5.45398	4.00925
0.96_319.9343m/z	0.956717	319.934	202.306	113.153	132.782	70.4719	291.909	472.182	213.359	115.274	168.52	245.985	324.5	130.437	482.634	65.3193	92.3577	276.477	428.087	923.313	263.467	124.602	244.392	458.891	503.727	455.973	431.254	771.36	167.651	422.777	121.875	443.97	454.261	221.487	147.287	770.525	176.236	391.841	328.807	344.076	547.971	107.598	169.488	454.977	192.996	338.627	453.164	523.572	898.368
0.96_336.4146m/z	0.956717	336.415	24.1934	14.8136	21.5605	7.56822	36.3821	45.1637	28.7484	15.0636	41.2869	81.9107	60.111	28.4917	22.727	9.32589	32.6515	65.177	10.0296	14.498	57.1463	16.0844	45.0955	143.058	131.698	7.26643	104.316	1.60622	21.8982	121.773	22.1707	9.46713	115.125	78.2002	43.4022	57.3517	29.8556	1.90307	79.4342	1.91926	23.1667	28.1817	21.6797	133.876	35.496	42.4622	6.54708	4.30187	6.26943
0.96_349.4162m/z	0.956717	349.416	18.0034	24.9147	25.9569	8.23814	42.5705	29.7041	49.031	26.4896	51.5314	135.327	96.6065	76.9251	128.862	19.2877	58.8383	118.882	93.2538	158.707	88.5987	29.4869	115.816	265.601	228.024	60.9897	246.051	80.5025	42.3483	175.29	38.4881	26.1633	260.656	152.369	97.1103	197.591	107.846	51.0859	176.695	26.7208	100.321	89.003	51.1439	173.895	70.8318	105.3	57.6634	77.3796	103.598
0.96_366.4034m/z	0.956717	366.403		2.75156	0.00897459		67.5573	16.3944	14.9488	15.2852	58.036	163.452	157.538	103.589	103.383	3.40546	70.1351	148.453	35.9442	75.3366	125.086	25.2791	135.306	281.874	275.35	32.3452	270.981	28.4148	46.0488	176.498	45.3106	13.2766	289.995	161.282	101.434	186.649	128.924	18.1208	170.315	5.61005	60.2488	84.7922	61.5127	211.724	87.7145	158.822	13.7709	29.8195	27.0939
0.96_486.0115m/z	0.956717	486.011	4.61981				0.0340065	13.6212	1.24521	0.156213	0.0775442	42.5802	0.807551	12.3521	657.819		15.5197	40.4247	627.902	1294.48	8.75865		36.7828	306.948	295.966	606.027	160.812	1019.42	1.18985	318.167		536.805	171.553	136.308	22.0231	913.131	40.7393	515.885	82.3127	454.448	695.396	27.9131		306.044	10.1587	14.243	582.474	642.651	1195.55
0.96_607.1598m/z	0.956717	607.16													44.8617				46.3761	179.337						106.148		250.924				87.3872				65.6381		68.591		56.4991	38.3457						57.4357	57.8798	223.624
0.96_623.1366m/z	0.956717	623.137													3448.57				16912.3	55059.8						54671.4		89245.9				38188.3				1334.16		34034.4		30229.3	16702.8						24306.7	21972.4	75990.6
0.96_647.0973m/z	0.956717	647.097													560.508				1157.48	3066.45				22.3117	3.55865	1767.39	11.5283	3393.66		31.7858		1332.53	8.9071			471.685		1349.09		1374.77	1204.7			21.4427			1147.63	1272.01	3845.94
0.96_665.0771m/z	0.956717	665.077													184.999				476.461	1374.47						822.729		1507.18				594.982				135.682		575.684		587.869	506.54						509.51	541.212	1770.61
0.96_676.0479m/z	0.956717	676.048													15778.8				23492.5	40832.9				305.053	374.93	25446.2	80.1761	36120.2		597.612		20492.5	78.398	89.4388		12568		22742.7	2.03903	20294.4	23931.4			460.348			21538.5	24504.7	39975.4
0.96_857.2249m/z	0.956717	857.225													20.169				50.7557	302.585						282.832		569.58				175.676				12.0265		140.731		121.032	45.3424						104.759	88.8592	523.52
0.96_872.1910m/z	0.956717	872.191													64.1845				101.686	320.931						218.402		532.891				180.496				44.7634		121.875		110.929	106.756						108.02	95.7869	545.792
0.96_915.2316m/z	0.956717	915.232													216.386				2859.84	17954.7						16900		33392.2				10593.2				31.4176		8732.27		7380.95	2744.56						5131.19	4255.59	27313
0.96_953.1786m/z	0.956717	953.179													308.415				2105.57	8111.44						6026.7		10480.4				3759.88				78.3254		3825.48		3260.06	2131.56						2838.84	2734.53	10362
0.96_977.1448m/z	0.956717	977.145													51.2347				263.411	919.014						519.427		929.039				325.774				13.7348		381.373		389.364	291.557						308.251	330.755	1134.02
0.96_1022.0642m/z	0.956717	1022.06													395.898				856.831	2169.45						849.307		1536.18				617.716				166.598		693.197		654.407	882.737						696.24	866.857	1801.71
0.96_1052.1473m/z	0.956717	1052.15													62.5199				63.6285	217.157						98.0694		201.031				98.1716				39.8852		59.879		60.6224	80.4687						66.2679	81.0525	245.229
0.96_1104.0660m/z	0.956717	1104.07													89.4929				251.092	676.354						269.634		508.435				279.871				71.2517		204.704		227.101	223.013						231.432	288.23	648.573
0.97_112.5235m/z	0.97385	112.524													175.718				184.978	194.563				9.87971	4.6262	217.172		269.204		24.0232		165.059		1.25848		124.517		176.598		154.483	193.736			19.213			188.442	192.341	243.478
0.97_133.0069m/z	0.97385	133.007			3.1466		8.44496		3.24342	2.9428	3.18503		3.03059	0.92356	153.693	3.28609	0.998143	2.77281	126.067	139.508	15.0581	3.1178		54.858	48.2324	130.051	15.2404	138.015	8.09357	86.3123	2.73745	67.2557	19.6815	23.9179	2.69626	193.582	6.99948	102.647	15.7366	81.5965	134.069	3.08305	17.0994	66.8049	2.86702	10.0032	95.5833	134.97	149.341
0.97_136.5162m/z	0.97385	136.516													10.9814				17.2471	12.7679						16.5854		33.4377				15.0315				7.14014		11.494		16.613	19.9686						18.9377	16.4418	19.8752
0.97_143.0812m/z	0.97385	143.081	15.8301		2.6832		3.27437	26.6566	2.06853			3.73907			92.9216			2.26779	159.386	340.054	3.93553		2.21788	18.9823	5.35919	243.596		408.998		1.43248		269.059	17.1492	8.32449		93.7674		198.142	7.51165	190.259	163.837			4.03123		5.71607	255.561	260.078	494.62
0.97_168.0206m/z	0.97385	168.021	125.071	48.7822	51.9099	27.4589	152.722	207.943	89.5226	49.8951	49.2083	88.749	149.665	42.651	823.688	28.8603	31.3225	89.9108	975.386	1762.16	112.888	32.2085	85.9307	210.601	238.687	974.014	175.982	1576.28	69.6872	207.668	30.3528	876.797	165.64	67.3289	35.4339	870.154	48.0493	939.553	123.791	863.235	979.104	25.8379	58.5268	222.943	70.9901	153.727	924.687	1039.54	1701.46
0.97_220.9596m/z	0.97385	220.96										37.241		23.0944	240.033		25.2325	35.4924	177.939	153.275			27.1771	134.712	120.762	144.915	75.2183	147.667		157.92	3.89897	105.472	74.1399	71.004	19.1461	265.384	30.5174	133.5	37.024	101.706	244.045	24.4521		142.754	15.5789	9.79145	132.494	163.494	155.185
0.97_269.0447m/z	0.97385	269.045					1.18625					0.538661		0.0146908	982.079		0.00336817	0.0266813	1538.81	2287.95			0.0171914	10.2974	16.9089	1953.52	3.12325	2803.43		52.4392		1557.9	8.45749	5.21949	0.0783105	768.107	1.11875	1532.84	0.160808	1349.2	1540.63	0.649779		33.7529	9.37178e-05	0.00360636	1502.95	1632.28	2856.69
0.97_287.0551m/z	0.97385	287.055	6.41925				3.22576	9.26072							3854.12				5722.08	7747.6				160.465	216.492	7680.94	71.9298	10093		320.89		5944.25	61.5296	54.9707		2732		6151.39		5534.7	5979.48			288.308			5735.3	6160.66	9726.13
0.97_331.5444m/z	0.97385	331.544													1878.21				2819.51	4317.73						2993.73		3913.99		44.9753		2388.53				1402.96		2548.53		2418.24	2879.36			19.4264			2572.27	2800.75	4387.73
0.97_338.5244m/z	0.97385	338.524													292.222		2.90125		260.492	634.961			0.337554	19.9842	13.2135	221.238	7.51355	399.884		15.32		203.546	5.17869	6.31958		375.149		237.937	5.60082	163.281	233.149	0.475979		15.9209			255.567	310.976	498.268
0.97_356.4118m/z	0.97385	356.412	13.9315	29.4228	21.914	18.2584	39.4787	38.2109	39.7452	20.3083	40.2668	76.8584	76.2217	26.0746	10.3012	23.7287	29.8376	50.3991	5.24525	5.22253	76.603	29.8496	66.1094	111.834	88.7135	1.33156	92.6398	2.42839	34.5522	79.7731	32.3799	4.68777	95.2097	50.4593	44.2659	65.2285	34.3099	3.3875	83.2787	1.9782	2.9732	46.1299	43.1739	69.5408	52.1027	80.5476	6.27751	3.83983	6.73571
0.97_383.9760m/z	0.97385	383.976									66.1216	258.479	111.564	163.703	1499.3	7.54985	122.094	215.814	1217.47	1996.42	100.711	17.5308	191.1	843.079	874.079	1066.65	542.929	1626.11	65.2159	865.697	51.061	799.625	576.339	406.003	153.037	2059.53	233.432	936.426	319.954	755.12	1309.77	167.248	67.2728	860.76	120.974	140.68	1034.18	1174.19	1768.94
0.97_386.9748m/z	0.97385	386.975	55.5411	0.16802	52.8382		0.518922	162.382	0.552765	1.33651	144.039	644.193	246.695	392.539	2722.64	42.7201	300.49	503.878	2219.92	3488.1	242.614	60.837	440.902	1750.88	1748.32	2015.94	1219.1	2905.98	152.498	1746.97	146.933	1432.73	1223.05	902.168	373.706	3512.46	488.15	1750.7	757.89	1406.66	2439.69	390.069	158.195	1829.21	290.354	328.883	1903.58	2207.6	3143.34
0.97_401.9521m/z	0.97385	401.952	33.6294	0.00324276	1.11484	0.00225077	0.874638	33.7773	0.0170732	0.00991337	63.5145	214.187	96.5249	125.393	739.671	1.97983	114.267	187.769	543.189	888.695	94.8709	11.1779	168.092	579.341	601.318	457.184	439.806	639.496	54.8005	579.277	53.1407	349.84	433.953	324.939	127.851	1050.17	184.052	409.284	265.138	330.611	602.705	129.985	72.9232	596.355	128.081	118.532	443.256	548.687	797.507
0.97_404.9785m/z	0.97385	404.979	16.2959	6.08757	2.13001	1.10682	26.271	51.7009	4.2292	3.71838	32.7755	127.767	64.7831	84.9099	839.942	2.23629	74.5768	125.076	684.007	885.251	69.3332	3.65251	111.04	521.224	437.044	629.138	289.505	912.866	29.8818	509.242	28.5904	537.86	321.313	236.991	76.5992	972.704	118.57	540.806	175.2	442.706	782.943	101.569	34.5139	534.528	83.619	83.8404	617.78	689.027	923.096
0.97_447.9733m/z	0.97385	447.973	7.21385					13.0798			62.6246	280.576	94.8612	177.603	1314.49	10.564	155.084	262.71	1072.18	1416.73	126.702	16.5134	217.722	828.634	763.837	905.223	580.289	1325.77	78.7279	877.914	75.2199	757.214	556.921	455.588	179.68	1504.45	258.094	847.439	352.238	713.713	1172.57	207.549	77.453	845.83	143.412	120.086	903.345	1095.38	1497.12
0.97_497.5628m/z	0.97385	497.563													41.8163				68.2781	116.284						50.2429		82.8456				41.843				19.6091		50.2834		47.3796	55.3981						40.7207	58.2253	114.011
0.97_513.9155m/z	0.97385	513.916					0.664106	5.54532	1.23188	0.00217114	54.2014	236.505	105.683	126.131	702.033		93.5465	214.762	523.688	1123.89	106.996	16.2239	172.819	710.219	702.506	510.76	511.72	841.729	51.1554	681.176	42.7576	351.171	546.089	300.966	137.271	1140.25	184.905	414.616	271.932	320.746	645.507	119.219	54.609	667.549	127.116	131.277	385.419	539.247	926.459
0.97_651.1007m/z	0.97385	651.101													46.8922				133.479	479.566						257.599		535.302				163.771				23.8581		190.662		159.758	133.135						163.651	179.798	535.854
0.97_670.0191m/z	0.97385	670.019													72.0488				117.209	286.903						83.1699		238.249				91.1648				61.9434		91.3096		88.9215	110.6						101.318	126.362	251.544
0.97_686.0506m/z	0.97385	686.051													170.756				278.429	582.412						290.042		540.571				245.724				112.843		242.233		219.466	280.631						250.63	267.564	653.011
0.97_690.0407m/z	0.97385	690.041													114.382				142.889	314.969						153.067		288.676				122.456				99.9885		127.336		115.543	174.548						143.448	158.694	328.85
0.97_702.0142m/z	0.97385	702.014													356.986				335.571	526.357				14.8122	6.34875	204.154		375.497		27.2984		180.255				413.904		214.66		187.689	326.649			19.3077			259.076	321.508	475.953
0.97_715.9991m/z	0.97385	715.999													221.51				240.353	412.46						175.897		326.306				163.801				198.494		164.943		147.354	250.067						180.847	215.56	399.237
0.97_833.5800m/z	0.97385	833.58													226.132				441.342	716.003						340.973		474.724				233.923				111.354		288.157		305.463	449.106						294.942	400.381	585.127
0.97_860.0363m/z	0.97385	860.036													477.627				577.472	676.359						293.792		427.3				241.697				247.454		303.546		305.325	595.275						340.315	489.339	510.619
0.97_979.1447m/z	0.97385	979.145													49.6911				301.236	1154.22						612.71		1162.47				384.729						434.834		362.035	353.247						368.223	402.054	1246.7
0.97_1016.0915m/z	0.97385	1016.09													42.7211				99.86	336.162						125.465		249.631				88.0985				9.6127		94.7553		98.9959	103.68						83.0705	103.03	314.708
0.97_1019.0793m/z	0.97385	1019.08													108.745				227.655	560.212						252.85		423.561				170.807				45.9946		193.66		160.065	237.189						195.368	236.522	501.653
0.97_1030.0651m/z	0.97385	1030.07													615.709				1067.03	2238.48						1032.18		1769.45				712.282				360.552		814.611		765.614	1098.41						843.243	1038.6	2093.43
0.97_1053.0664m/z	0.97385	1053.07													121.233				174.407	505.98						153.228		310.129				129.707				64.0217		131.013		131.291	178.483						126.316	164.803	429.335
0.97_1144.6518m/z	0.97385	1144.65													15.9775				115.436	269.199						119.878		170.779				79.9174						111.259		82.8503	152.174						88.4262	126.439	239.269
0.99_134.0095m/z	0.991033	134.009													41.2188				26.5832	20.4384				13.2243		9.09191		22.9108		30.265		3.8116		4.32733		63.2212		12.0849		8.18615	27.7676			11.917			7.63943	21.7075	18.2885
0.99_151.9839m/z	0.991033	151.984	52.4982	76.833	79.687	57.9547	129.618	89.48	102.359	73.4401	87.7775	95.676	121.218	71.2341	289.445	60.5307	58.7295	104.056	235.2	327.864	110.721	70.3091	101.897	149.909	184.092	250.193	131.536	345.693	85.7243	162.983	71.4529	201.877	146.032	106.066	72.038	348.342	69.3494	219.566	118.656	172.033	223.481	62.967	79.9299	153.301	80.976	129.807	233.417	254.342	378.434
0.99_178.0078m/z	0.991033	178.008	0.885301	0.324222	0.0889103		5.26588	6.57919		0.00726506			1.10576		456.328		0.963282		402.288	779.133				135.463	195.235	349.741	46.8959	578.903	0.0369675	233.884		243.827	29.0508	43.2735		756.824		290.546	0.859375	278.513	406.297		0.0444772	186.349		3.09656	310.115	447.766	677.389
0.99_197.9793m/z	0.991033	197.979	54.1709		21.0465	1.82162	4.44598	139.304	0.0567577		9.26346	70.4261	11.6998	55.1083	2124.98		39.5539	42.0555	1850.78	3052.22	8.65604	0.189474	42.1536	748.179	913.286	1928.07	361.03	2651.79		1089.01	3.48451	1515.42	392.092	387.448	50.6762	2793.69	103.557	1612.92	125.572	1376.15	1948.62	34.9165	3.34164	1048.48	12.1818	13.0719	1724.83	1900.67	2923.59
0.99_205.9827m/z	0.991033	205.983	280.488	93.6591	165.24	59.5047	220.764	540.683	155.77	113.072	137.901	246.369	252.644	115.468	1585.47	55.2812	119.492	212.632	1437.01	1751.38	216.863	90.9872	221.351	718.756	738.86	1461.65	454.424	2088.62	122.629	911.901	89.6634	1268.7	504.832	418.102	135.497	1656.21	185.922	1268.48	312.211	1163.82	1554.51	107.137	136.623	862.509	138.226	250.792	1394.34	1568.93	2042.18
0.99_234.9510m/z	0.991033	234.951	276.897	374.055	356.322	273.307	636.645	454.814	489.21	382.275	462.4	522.117	741.417	361.236	686.025	318.877	283.296	546.66	555.837	910.716	601.793	377.161	544.236	766.197	839.671	457.735	714.327	693.308	469.449	669.116	370.133	271.218	743.151	423.668	365.638	1014.16	371.706	421.024	603.359	326.658	620.993	356.025	458.355	742.837	487.588	685.013	446.786	498.456	702.079
0.99_309.0047m/z	0.991033	309.005									20.4389	4.50604	33.948	18.1261	102.05		6.32865	5.25587	81.7471	127.069	17.7304	2.40674	11.2112	4.865	19.9817	90.0423	5.37185	78.0374	21.2803	12.631	22.8037	55.9588	6.56267	2.53068	15.7879	124.033	22.1111	60.5678	14.1413	43.3078	90.7597	12.5708	22.7803	16.2172	15.3489	29.241	54.9996	66.3534	90.6163
0.99_314.9998m/z	0.991033	315		2.13557e-05			0.0152795	0.0171155				14.5742	7.8411	2.90986	382.119		1.80496	7.76052	340.186	160.418	0.356184	0.738832	6.7334	35.9821	48.1477	204.589	27.5496	247.738	4.82865	68.3601	0.352939	162.882	31.714	20.337	6.48963	262.688	6.49681	202.635	24.5444	182.44	369.42	11.3356	0.171479	61.5238	4.88661	8.57506	280.981	323.755	182.948
0.99_327.9652m/z	0.991033	327.965	3.54657	0.054121	0.154663	0.000394798	9.3957	3.12756	2.69946	0.684155	42.1109	153.6	65.7629	104.562	838.943	3.80736	71.1237	134.871	736.257	1164.86	79.6063	8.70809	116.785	471.123	477.467	646.817	333.346	843.89	36.3007	492.916	31.8692	478.094	351.757	246.365	92.9723	1046.54	140.12	543.302	190.747	430.426	828.718	95.7366	31.2503	513.022	84.3589	110.258	641.667	745.874	1016.18
0.99_340.4676m/z	0.991033	340.468										15.302		5.88502	258.459		5.18896	19.8111	179.143	321.476	4.8616		6.71851	115.426	93.8405	151.228	80.2471	252.418	0.165217	110.945		136.246	73.8175	48.9867	6.5969	322.906	21.3499	134.643	33.0815	112.766	187.777	13.1604	2.69622	127.17	8.62002	2.98285	153.861	202.791	314.949
0.99_344.0019m/z	0.991033	344.002	3.48418	7.43367	3.88159	2.28479	14.2126	9.67604	11.3056	5.98242	41.3474	160.534	92.9819	71.5594	1120.82	5.09525	62.8362	128.661	988.959	1850.71	77.2477	3.66056	121.08	476.534	514.77	868.165	355.342	1390.92	42.7118	473.22	31.9915	705.419	356.062	203.753	78.091	1464.14	114.624	781.18	192.175	685.481	1103.35	109.337	41.1977	513.407	83.0453	120.202	843.636	1000.26	1687.98
0.99_347.4851m/z	0.991033	347.485									2.69742	27.2268	4.90094	16.0488	642.657		8.21506	17.408	501.451	755.338	6.2372	0.186132	12.5579	211.732	219.889	364.667	85.041	596.874	0.597915	303.703	3.60993	341.593	84.2579	100.06	18.0652	1001.08	18.0611	378.099	35.0571	322.606	529.238	15.9561	3.62438	268.891	9.80623	10.2932	417.715	500.592	753.03
0.99_355.0109m/z	0.991033	355.011	0.380774		1.59047		6.85392	32.6671	4.60367		0.743108	89.6952	1.43628	50.3426	7274.32		30.6098	43.9192	6329.77	10402.6	1.50167		13.5926	1503.9	1878.25	6051.97	695.652	9268.01	0.066149	2432.01		5173.51	770.861	610.304	50.1572	9056.24	107.903	5343.02	151.887	4760.95	6723.01	48.4035		2220.29	0.888145		5881.05	6489.05	10108
0.99_358.0044m/z	0.991033	358.004									2.58787	85.0491	6.73594	41.0877	1916.48	0.545025	30.4222	63.6323	1813.02	2897.91	15.273		45.6435	449.532	416.655	1663.41	251.844	2477.49	2.41674	567.36	4.6678	1316.29	232.529	208.585	47.8985	2264.64	80.0699	1430.9	100.983	1273.38	1885.51	47.819	9.22894	562.801	23.6281	3.23537	1541.69	1721.74	2703.03
0.99_359.9976m/z	0.991033	359.998									40.6001	171.014	40.1247	106.137	1230.66	4.98405	93.8741	138.877	1092.97	1461.8	49.3089	8.73883	118.796	605.214	510.192	925.405	342.701	1342.53	36.4573	669.345	35.4493	765.994	347.173	284.426	106.573	1351.29	143.278	823.751	191.692	708.46	1149.23	105.827	45.5481	606.539	76.8298	59.1348	913.76	1071.74	1442.77
0.99_361.9966m/z	0.991033	361.997	1.92582	2.15698	3.74117	1.2614	10.328	10.7736	5.63004	3.42153	3.90099	105.796	19.043	74.5362	2338.8	2.94209	59.9036	77.6053	1768.36	2513.73	35.0514	3.92623	85.5999	494.259	493.974	1524.2	257.585	2256.22	2.97328	576.911	3.49418	1277.23	277.557	248.051	80.4323	2913.88	89.4016	1406.69	121.285	1244.26	1731.47	88.6282	11.9913	497.866	35.4826	34.008	1569.1	1791.09	2417.49
0.99_364.4967m/z	0.991033	364.497					0.0502311				11.9043	58.0648	26.1585	54.6608	722.111	1.43193	36.3425	55.5268	621.16	811.533	20.9775	1.325	47.6103	203.677	205.269	439.801	138.272	617.304	13.6188	236.214	13.787	406.465	120.257	132.878	41.616	947.961	54.3254	452.982	90.8062	348.839	641.031	41.1405	17.9423	225.772	33.6855	22.3534	494.363	559.304	757.234
0.99_367.4592m/z	0.991033	367.459	2.98378	4.37041	10.1856	1.43599	11.0168	10.0703	4.65235	13.446	6.82047	51.0417	29.4033	33.0139	534.563	4.00526	16.5175	46.6309	384.634	595.104	24.7939	9.41916	30.3681	249.934	285.399	325.971	144.162	461.831	12.9913	320.043	11.9689	267.151	132.439	108.419	24.5672	787.385	30.4808	290.97	60.0069	266.145	409.681	32.5185	20.1779	284.61	23.2531	40.9288	344.662	384.182	544.441
0.99_384.9719m/z	0.991033	384.972	5.06				3.38722					24.222		13.3766	403.727		2.67706	18.1876	311.472	595.709			17.1057	156.498	158.047	304.327	107.534	501.698		184.417		238.318	98.1195	75.1944	7.96687	567.578	18.4101	271.428	38.8493	231.185	334.056	25.1162		164.172	3.82901	4.79771	292.606	348.355	560.379
0.99_440.9616m/z	0.991033	440.962										18.2172		15.9974	785.969		7.30966	10.2049	615.096	1239.83	0.049438		1.17811	363.222	447.206	588.08	191.405	966.829		503.985		449.971	185.056	146.832	6.2034	1297.93	25.1901	489.037	55.0111	434.427	692.882	6.76671	0.678822	481.639			536.145	641.761	1128.6
0.99_496.0594m/z	0.991033	496.059													1068.57				1809.8	2919.4				16.026	21.3807	1862.67		2454.09		22.3204		1446.17	3.78931			757.892		1541.28		1519.26	1839.52			30.7071			1551.62	1772.79	2900.76
0.99_500.5204m/z	0.991033	500.52										3.4146		0.50158	824.123		1.35356	1.18006	869.317	1116.69			3.74623	46.2111	35.7424	553.41	10.7443	783.558		69.7755		520.661	23.5704	19.2509	0.607354	834.189	3.01748	596.418	8.66713	504.266	857.369	2.62573		65.2347	0.000521609	0.00449113	664.027	796.711	953.467
0.99_519.9927m/z	0.991033	519.993											3.18222		415.945				390.792	1142				68.4521	108.92	257.536	48.5832	456.011		95.4543		249.852	39.2896	13.5289		710.563	6.65237	274.479	3.11768	229.563	450.496			75.2023		6.91641	310.393	399.996	673.745
0.99_529.9987m/z	0.991033	529.999					8.70498				5.26857	43.1201	11.1417	11.2866	1684.69		3.65506	39.5149	1563.3	2316.25	19.7691		37.0843	233.379	223.767	954.837	151.502	1438.84	1.10424	280.108	2.42979	890.583	121.543	76.0508	15.5933	1897.26	44.9192	997.53	53.645	863.958	1610.77	27.2565	0.746223	251.542	4.79351	4.3386	1139.15	1400.14	1837.35
0.99_538.9787m/z	0.991033	538.979					1.13419					11.6487	8.19229		308.099			4.02296	259.762	507.706	0.956596			61.4119	60.3615	192.253	37.3313	332.57		77.063	2.89694	186.742	33.9062	14.7888	3.49069	450.5	2.98132	179.025	17.7149	156.242	285.545			70.5911	0.0998966	6.01855	185.369	271.333	398.744
0.99_553.4732m/z	0.991033	553.473										4.02694		4.55738	1785.02				1190.66	1862.36			0.000671483	171.183	180.498	801.343	63.1099	1406.54		293.752		778.198	48.6349	37.8107		2541.06	6.15682	803.722	10.1925	716.56	1228.79	4.95724		205.777			942.374	1188.58	1651.98
0.99_597.9590m/z	0.991033	597.959													116.091				78.9113	131.477				1.31012		53.7126	2.39955	98.7356		10.5494		30.8135				138.957		39.646		43.7462	61.3216			12.7599			62.7675	78.9097	120.116
0.99_693.0266m/z	0.991033	693.027													174.798				180.258	441.524						162.553		299.771				136.674				162.439		125.233		126.216	197.403						152.539	191.526	361.92
0.99_704.0118m/z	0.991033	704.012													214.854				203.418	327.214				4.44363	3.40829	137.644		254.985				108.753				249.216		120.551		104.704	223.774			7.6633			146.982	170.176	315.513
0.99_706.0096m/z	0.991033	706.01													56.8931				58.7967	92.6901						23.8219		68.61				25.1411				58.1608		24.674		26.3664	56.3487						37.4729	39.4964	77.5865
0.99_720.4876m/z	0.991033	720.488													190.774				126.498	232.264						109.949		211.387				102.247				242.876		86.3918		77.1243	128.261						101.248	142.147	273.559
0.99_723.9928m/z	0.991033	723.993													119.366				88.2826	309.353						81.1362		167.477				85.0568				121.169		77.4066		67.701	124.225						93.897	112.686	250.024
0.99_730.9788m/z	0.991033	730.979													138.888				114.598	237.713						88.9905		198.52				74.0956				163.534		86.9182		63.0932	128.257						92.0689	111.552	222.293
0.99_736.5156m/z	0.991033	736.516													121.695				149.384	222.403						86.1849		150.15				114.978				95.7996		63.5424		92.8254	149.965						113.652	164.337	187.925
0.99_755.4916m/z	0.991033	755.492													179.117				196.188	221.197						92.0629		179.013				133.822				102.783		111.865		96.8671	193.063						130.543	171.436	218.821
0.99_826.0986m/z	0.991033	826.099													81.3533				227.291	394.646						222.386		327.769				139.507				0.000799461		153.26		167.195	232.482						141.779	203.771	354.03
0.99_852.5540m/z	0.991033	852.554													381.157				585.857	700.959						414.195		517.747				289.525				164.178		338.083		364.78	570.816						381.485	504.916	623.645
0.99_866.5338m/z	0.991033	866.534													108.782				106.096	147.823						51.0392		84.7408				38.1292				61.5343		45.2522		30.0241	115.327						51.4812	83.3361	115.465
0.99_879.0117m/z	0.991033	879.012													303.838				282.885	277.419						133.958		202.862				113.018				198.469		109.256		112.275	292.912						148.682	220.711	216.816
0.99_1067.0393m/z	0.991033	1067.04													228.509				267.148	503.685						165.33		395.288				167.686				146.812		148.965		196.882	292.478						193.963	264.825	425.053
1.01_137.0219m/z	1.00817	137.022													329.863				477.867	722.258				19.8324	20.7819	577.972		721.061		23.6725		455.165	4.15913	3.42078		289.704		449.569		416.17	559.018			27.4641			464.786	536.686	783.648
1.01_186.9947m/z	1.00817	186.995	4.47667				6.63246								575.484				530.404	856.142				97.6871	157.655	535.47	41.4341	688.465		154.064		420.307	41.6625	32.4964		660.71	4.62872	472.49		393.683	604.176			151.197		5.8436	496.168	541.157	794.111
1.01_238.9573m/z	1.00817	238.957						6.36614			45.7433	100.722	76.196	126.922	975.774	5.3429	86.4464	74.4178	858.592	1410.18	47.3791	14.4238	90.2778	557.157	719.583	760.305	340.603	1019.87	49.7917	706.916	42.9323	570.343	357.948	349.415	103.415	1465.03	159.459	669.504	134.761	559.441	851.984	79.3888	47.6926	692.565	46.4287	74.2044	708.3	792.02	1157.83
1.01_240.9573m/z	1.00817	240.957	38.5954	1.45874	1.43571	1.8	1.11139	28.5338	3.31194	2.36739	12.146	112.843	48.7212	81.0363	895.211	0.687922	79.1188	88.3712	772.347	1347.3	25.6315	1.79674	96.7683	526.513	585.748	778.116	341.285	1078.98	13.272	643.312	1.86345	568.164	336.532	294.932	81.6404	1325.85	107.812	640.056	166.486	580.822	805.269	98.0422	25.8888	607.302	57.1937	45.8686	674.16	804.181	1377.01
1.01_302.5415m/z	1.00817	302.541													11.0166				33.1479	59.8799						68.4724		67.1992				39.4103						37.0391		36.5446	40.0518						43.4483	44.0995	86.3899
1.01_321.4971m/z	1.00817	321.497	6.51286	0.417037	0.0123947	0.126441	0.341478	1.61471	0.938779	1.30916	0.565838	14.382	10.0356	7.82468	263.695	0.444422	7.42854	21.6598	208.373	325.939	6.19545	0.492928	12.2686	86.1293	98.8501	195.393	59.7022	254.395	0.627268	117.163	1.50034	184.736	53.1491	29.0827	14.2803	306.501	9.08729	187.306	24.218	132.757	258.282	15.7591	3.25665	114.197	8.23445	7.42056	205.6	234.383	288.221
1.01_354.4768m/z	1.00817	354.477									0.370058	20.5374	7.63157	5.78401	1962.98		3.75217	9.12834	1591.11	1854.53	4.07831		9.64817	321.488	363.911	1344.11	146.673	1741.35		507.419	1.7671	980.386	144.683	129.669	6.47114	2208.13	12.4865	1282.9	21.9046	1025.86	1726.6	10.7633	2.55635	417.515	12.1988	3.55183	1338.67	1562.8	1855.4
1.01_356.6721m/z	1.00817	356.672													36.2679				34.4642	48.8265						32.1996		37.5423				20.6791				38.5799		26.16		19.1622	32.7953						21.2521	31.3153	37.8714
1.01_369.4886m/z	1.00817	369.489									0.00770307	28.9211		14.3452	1106.14		7.67188	28.221	949.022	1490.41	0.181661		24.2885	224.653	213.784	939.129	102.149	1312.67	0.0487868	302.833		736.994	85.3453	84.8755	11.261	1370.37	22.2986	796.156	49.3521	704.829	1066.16	23.8398		255.328	1.88963	0.0208347	854.076	999.223	1482.11
1.01_371.9581m/z	1.00817	371.958									37.8714	198.516	84.9048	111.819	1450.47		94.4089	173.146	1265.75	2284.96	81.0387	7.3929	138.917	710.619	754.602	1085.11	486.544	1637.18	49.2691	713.13	47.6907	787.474	507.213	362.545	126.915	1951.98	166.496	920.994	246.58	727.328	1404.87	117.846	43.2077	704.183	97.8986	109.265	1072.56	1269.98	1982.26
1.01_376.9742m/z	1.00817	376.974					0.000697085	0.249183		0.0339902		0.958918		1.41824	646.971		0.000224806	0.00547731	514.928	910.185	0.0980972		0.576436	127.619	142.28	533.115	38.1517	813.213		174.642		416.341	46.2359	40.847	1.47881	917.248	0.820521	434.151	6.00288	404.156	533.539	3.0805		154.856			477.982	531.939	888.442
1.01_377.9862m/z	1.00817	377.986	3.81111	3.64409	1.05199	1.60904	2.51061	11.5042	7.07689	3.33526	3.14316	41.6506	28.8414	5.87228	575.883	2.5764	8.35336	19.3946	470.097	496.77	18.8241	3.98162	23.7614	131.749	148.444	456.317	87.3302	637.916	9.49729	145.322	3.27373	363.095	107.27	43.632	12.9652	642.791	10.9826	371.105	44.4653	353.864	466.557	6.3069	14.8564	127.834	12.2044	27.5049	388.008	448.855	635.74
1.01_381.9692m/z	1.00817	381.969	2.05534	1.31339	2.90381		10.0337	9.61247	9.88646	1.47935	7.19243	35.4169	20.1965	11.6361	547.329	2.41704	8.85947	38.3058	418.611	679.906	18.8254	1.53763	22.0056	117.597	123.233	440.845	73.0894	597.894	15.4861	160.204	1.02844	325.582	58.7362	38.6862	15.1731	799.712	10.9724	365.154	38.8366	325.341	420.696	18.5064	9.86542	141.864	14.9873	9.45979	384.003	438.312	709.04
1.01_382.9695m/z	1.00817	382.97		2.34928		0.349543	1.36143	0.293001	1.35792		8.18644	9.85829	17.0583	0.482541	503.07	0.367806	10.8778	10.7811	363.4	693.888	7.27485	2.70395	9.68576	122.663	135.269	355.633	59.5742	584.488	6.49289	160.477	2.64153	293.636	53.8449	47.8131	5.50446	765.387	14.7355	312.563	17.2448	275.866	388.03	6.13677	0.9076	125.203	13.8291	14.8893	342.223	404.598	663.745
1.01_389.9661m/z	1.00817	389.966	3.15719	1.21818	0.266821	0.840011	2.86925	35.5095	3.17113	0.66569	24.0523	116.367	43.9393	67.486	1126.07	0.141847	57.9682	94.485	900.154	1374.21	47.7595	3.65754	96.2312	472.506	487.049	851.896	294.495	1209.58	20.0935	541.28	26.9895	647.795	300.618	199.066	86.2495	1467.38	101.709	707.121	174.231	614.479	1038.48	71.7957	29.1667	555.844	61.1809	61.9497	827.896	960.567	1369.69
1.01_391.9652m/z	1.00817	391.965	6.33721	11.3217	9.01924	5.76656	38.0018	30.0251	21.2049	10.0249	17.0451	33.0272	29.9254	24.091	329.224	3.54884	11.1315	40.4825	235.646	414.842	36.403	9.42272	27.314	139.743	158.683	236.437	106.703	339.636	12.3863	146.16	12.1227	192.133	108.588	82.6948	30.0957	413.667	42.551	208.502	79.2478	175.996	277.305	33.7795	21.7454	145.417	18.2081	50.7045	214.044	247.741	395.735
1.01_393.9557m/z	1.00817	393.956	7.2413	16.93	6.25297	4.44126	27.3579	33.4172	27.7179	17.7374	15.9775	50.4282	35.2823	17.8823	491.968	11.104	8.35484	37.9246	418.748	658.058	18.0286	10.7943	38.0068	195.448	219.129	355.989	119.483	623.354	21.4909	252.087	9.98522	342.429	134.29	77.5104	23.7043	583.187	44.0554	336.019	60.026	295.067	465.993	15.8223	9.39405	212.31	17.2654	39.0074	376.149	431.408	693.858
1.01_406.9611m/z	1.00817	406.961	2.41532	4.43326	1.86497	0.276592	14.0738	9.94055	6.79132	1.8233	10.2555	62.6022	34.7753	27.6577	234.242	0.191225	25.0938	34.6134	187.741	300.944	26.6554	3.26567	44.8714	208.951	169.969	169.392	121.977	271.745	19.5243	171.552	8.57795	131.11	142.607	88.8301	30.9243	360.107	27.2923	136.184	76.2242	107.657	196.74	22.8939	13.0492	178.66	25.3866	38.2526	149.263	184.396	298.6
1.01_417.9743m/z	1.00817	417.974	1.80591	1.22805	0.859802	0.883854	11.676	13.0383	4.6071	5.64261	5.81062	30.4283	15.1041	16.8645	1182.36	3.31921	7.01035	46.9056	1145.39	1906.2	14.9779	4.78616	19.9506	362.171	385.697	1046.61	165.112	1730.33	3.24566	411.793	8.6694	1009.15	197.514	144.903	15.5009	1499.71	30.6667	974.119	51.1389	908.393	1265.09	7.56123	5.98999	396.128	14.24	29.0876	1023.26	1189.32	1962.07
1.01_438.9642m/z	1.00817	438.964		0.0242206				0.0468398				55.5874	0.0168808	34.4874	1145.43		18.7358	19.4029	935.533	1766.2	1.31256		12.1362	584.199	736.6	883.204	323.567	1425.03		821.786		666.821	327.121	231.708	34.0036	1926.15	69.7542	728.328	105.354	625.368	1042.85	28.4668	0.216302	786.901		1.06977	787.007	963.113	1599.9
1.01_456.9722m/z	1.00817	456.972	2.10391	4.98661	3.25348	0.992515	13.2288	21.946	13.6489	0.674477	11.7442	21.9321	24.6369	11.1049	326.282			20.9979	292.625	467.819	17.9489		1.78084	165.731	153.285	297.19	70.5173	538.692	4.80738	143.488	2.26327	248.45	98.9649	59.8967	15.4432	430.936	5.16236	241.588	37.464	223.788	302.135	4.89854	19.741	188.423	18.6054	34.9033	249.589	319.212	575.506
1.01_468.9810m/z	1.00817	468.981										7.73067		1.86214	181.241			5.09914	151.017	296.202				111.651	124.015	134.735	72.9281	159.832	0.00939241	125.777		90.114	65.3573	39.7363		354.676		105.022	1.81075	92.846	178.456	7.62485		112.515		4.77618	119.756	142.035	230.221
1.01_476.3282m/z	1.00817	476.328													129.226				85.8612	87.5192						23.9609		53.1249				17.3194				176.91		47.4791		30.7766	89.8064					0.361254	59.3195	65.1868	63.6185
1.01_484.3205m/z	1.00817	484.32						0.12588					4.862		70.3493				50.1523	70.948						35.0405		59.7544				20.8832				104.411		39.8896		24.8035	53.6287						28.3685	53.7426	68.1057
1.01_489.3100m/z	1.00817	489.31													89.2343				62.7744	71.6175						35.4423		43.7108				13.8833				186.871		51.6278		21.0328	61.0676						36.991	58.0656	57.658
1.01_512.9768m/z	1.00817	512.977										0.115982	0.188106	0.0587613	130.972		0.762483		138.83	253.321			0.108001	28.5438	30.9643	134.5	8.51867	250.855		18.3223		134.324	10.5543	0.249471	0.0735728	177.961		131.408	3.30915	107.49	116.143	0.324798		12.4487			130.788	161.448	310.775
1.01_541.4885m/z	1.00817	541.489										17.0849		11.7827	3094.25		12.0929	10.0346	2624	3235.12	2.04169		15.217	166.189	170.766	1790.97	82.8063	2781.75		234.274		1705.93	79.948	58.5154	6.98879	3261.3	15.9358	1807.6	32.7023	1620.81	2827.83	13.2567		184.195	5.10469	0.520557	2047.48	2483.52	3046.4
1.01_560.4647m/z	1.00817	560.465													100.78				63.3943	101.901						58.2721		87.7684		4.38169		34.8509				170.349		49.7555		32.3865	69.6586						40.9074	66.0043	111.846
1.01_564.9598m/z	1.00817	564.96									0.0351164	2.45593			200.146			4.20342	107.658	324.445			6.10889	67.627	68.5182	93.0419	31.5918	232.64		62.5854		116.39	37.8788	21.2776		321.103	0.742214	105.066	9.23065	70.4417	142.577	3.13313		54.7628			127.214	154.211	291.364
1.01_567.9521m/z	1.00817	567.952													169.047				102.4	221.487				32.435	28.8023	67.2947	13.5719	163.743		46.4273		77.8608	8.19916	5.73842		280.274		68.3381	0.0850389	41.0365	131.933			36.8815			76.7978	103.53	209.123
1.01_582.9879m/z	1.00817	582.988													290.658				292.462	588.532				42.9768	51.97	235.736	4.79991	381.858		52.615		288.651	4.13041	2.28524		309.039	0.945953	188.164		206.046	295.55			42.404			250.818	277.316	505.864
1.01_598.9783m/z	1.00817	598.978													227.125				154.904	158.63				0.0157538	3.59719	63.4145		122.978		12.3072		57.4547				278.223		95.7644		63.9996	103.457			0.31021			118.182	132.8	148.324
1.01_603.9725m/z	1.00817	603.973													180.844				76.2595	89.1602				2.9951		51.47		83.5278		2.05314		42.6055				226.595		40.5754		37.3887	121.269						62.3424	89.7936	120.858
1.01_609.9542m/z	1.00817	609.954													154.697				124.023	195.348					0.110677	93.5132		171.617		10.8024		88.4993				206.724		89.0971		67.6286	130.57			4.73691			112.443	142.473	200.786
1.01_721.9819m/z	1.00817	721.982													185.823				129.19	186.535						62.7687		107.495				70.8076				198.225		85.9402		74.6938	162.048						103.986	137.406	168.973
1.01_737.9694m/z	1.00817	737.969													348.959				221.806	451.428						154.678		335.742		3.59605		150.331				477.825		116.221		112.719	286.122						162.827	237.653	449.982
1.03_224.4839m/z	1.02532	224.484	13.8047	11.0113	10.0999	3.87434	20.3266	90.8345	15.0427	9.01221	12.4596	42.161	22.3547	34.2892	915.741	3.64371	30.7318	36.4737	885.333	1758.99	21.7537	10.7556	28.4049	403.392	478.733	808.715	236.944	1215.44	17.8127	499.517	9.10806	647.575	233.798	197.951	31.1879	1306.66	51.1886	734.277	71.1115	661.578	959.969	41.2734	15.5638	476.009	23.2797	35.0636	747.355	844.788	1389.34
1.03_230.0096m/z	1.02532	230.01					3.44748								174.409				147.961	250.327				15.5027	10.1911	187.252	1.62778	298.668		35.9343		208.548		5.14235	2.42256	158.751		170.695		153.777	185.536	0.435408		24.1574			168.265	215.572	359.34
1.03_261.9611m/z	1.02532	261.961	7.97517	7.88509	9.43918	4.54119	14.5446	58.0525	10.6074	11.798	12.6999	44.7227	19.746	37.7209	662.481	4.03696	48.679	62.0973	629.442	795.341	21.1251	8.8205	30.8809	291.482	284.208	593.359	166.284	767.065	11.8548	256.626	7.22818	442.234	180.125	151.595	42.2626	750.509	30.1724	549.969	74.8181	505.043	645.23	33.2957	17.2385	227.3	19.043	19.5338	545.97	611.558	793.558
1.03_324.9613m/z	1.02532	324.961	74.0194	39.1745	35.2713	14.8406	53.0393	112.213	46.42	33.0084	43.9558	92.7777	87.6378	57.5789	609.601	26.7371	41.5916	66.9457	592.268	1006.24	65.0427	43.1721	81.4384	311.818	296.556	563.434	180.371	824.279	45.4976	321.808	37.5744	522.8	230.522	149.292	62.5723	771.591	80.7725	430.515	123.09	405.925	643.178	52.145	46.6346	298.169	66.7626	65.7804	555.693	562.889	1179.56
1.03_412.9597m/z	1.02532	412.96	27.5095	39.7332	29.4842	10.457	62.4289	67.4048	55.729	28.4975	44.3613	140.709	85.7022	59.5646	832.98	15.5762	45.3189	91.9668	662.457	1300.35	82.3394	24.3016	103.453	511.605	522.562	543.094	308.688	920.317	45.8098	500.607	35.1081	431.324	339.585	248.286	84.7208	1260.21	98.2819	564.407	155.634	453.966	693.368	77.8225	41.211	469.528	70.4225	101.976	580.086	706.336	1073.81
1.03_422.9520m/z	1.02532	422.952	3.995	2.17813	1.30488		8.68929	25.0545	6.36848	0.717959	14.4081	51.1887	23.6671	17.8338	261.589	4.84935	8.97201	33.4915	186.155	513.028	21.6163	3.14364	34.9957	152.137	162.81	221.276	91.3363	367.651	13.3444	138.671	12.0302	183.479	110.56	57.7654	23.4486	448.921	26.5824	152.383	52.9032	140.167	218.934	15.7256	9.37603	149.752	14.6477	27.0361	185.045	251.523	401.292
1.03_425.9604m/z	1.02532	425.96					0.104468	0.807695				22.7748	2.1359	7.33054	319.692		6.80683	8.74765	291.169	601.009			4.6786	112.277	120.641	265.303	36.3395	489.845	0.00729746	139.614		249.978	80.2751	38.9878	0.372875	449.955	14.5711	255.367	12.6171	209.499	309.842	7.14273	0.00745282	120.513		0.01581	265.937	310.394	523.867
1.03_449.9812m/z	1.02532	449.981					0.0283614	0.186551				26.6186	0.0504036	18.9923	211.808		6.59755	31.3521	212.951	391.497			16.1797	150.344	162.116	191.393	115.676	354.431	0.0095925	141.189		161.704	114.202	46.4454	10.4675	363.844	24.3415	160.77	51.8606	155.695	202.518	9.30041		155.176			170.731	202.05	440.802
1.03_460.9508m/z	1.02532	460.951	0.121102	0.0250664	0.0806908	0.214098	0.828854	1.80203	1.53278	0.924514	0.754492	10.0682	6.22606	0.0393313	458.517	2.49972	1.08013	12.9129	409.181	812.654	5.25658	0.0804176	3.69888	210.416	245.648	405.851	109.606	626.404	0.0431109	238.391	0.13857	333.287	112.861	53.6681	4.56221	712.467	0.161498	327.171	24.6954	276.174	449.782	2.36284	1.82639	218.886	3.20518	4.82509	370.865	435.872	730.304
1.03_504.9689m/z	1.02532	504.969							0.176429				0.36356		60.0268			0.0607073	70.0591	211.15				1.94586	7.92875	118.158	2.92496	301.419	0.0211877			93.1151	0.0600868			63.6427		123.724	0.0862319	96.3103	87.0587			3.85065	0.00795089	0.00139293	95.938	114.862	305.462
1.04_144.0974m/z	1.04245	144.097	13.103		3.15939		3.50547	70.0749	1.71547						37.6421				60.8991	176.612			1.89666	11.08		89.0717		150.501		5.65592		117.353	7.64258	8.30888		32.7139		52.42		87.9434	40.1458						67.5344	65.5688	196.012
1.04_214.1550m/z	1.04245	214.155	304.253	45.0363	1.55082	40.2462	450.439	36.0747	121.209	40.0705	5.84591		132.923	27.3902	3.12721			0.322835		3.0011	4.20852		51.2987		14.7604	3.77895				123.42	67.3845	1.5357		2.08124					11.0193	191.45			0.33627	13.111		17.0401
1.04_291.9676m/z	1.04245	291.968	15.9558	26.1127	15.7714	11.1918	18.9984	28.0677	22.6935	21.0975	27.1831	31.3961	32.9241	20.6467	171.869	18.4195	24.9232	38.7905	150.271	194.6	27.351	16.4949	27.524	68.058	71.8063	151.994	47.7939	188.634	20.5711	74.3525	22.6969	83.1624	67.3324	45.146	26.0614	188.826	28.0887	135.757	41.3361	98.7563	167.849	20.7014	24.7759	79.955	33.4084	29.4587	132.861	146.989	192.681
1.04_455.9443m/z	1.04245	455.944						6.13321e-05					0.338619		106.039			2.77689	122.909	262.052				35.8866	33.665	141.729	14.835	265.418		23.1585		116.747	15.8789	2.92583		136.148		131.657	0.508099	119.853	128.897	3.1725		30.621			119.86	181.86	288.539
1.04_498.9529m/z	1.04245	498.953								0.00146341		0.945813	0.948521		243.267		2.21855	6.16122	230.435	447.809	1.65925		2.4842	81.8485	80.2569	233.383	26.6134	484.018		75.7421		177.492	37.1717	33.7205		357.082		216.582	0.143353	210.58	230.737		0.0746939	61.3798		0.0958983	229.598	273.908	517.926
1.06_170.9965m/z	1.0596	170.997	205.634	154.709	166.152	115.129	267.067	299.987	215.738	152.62	180.693	189.294	278.518	125.061	209.381	114.027	99.3836	199.205	203.965	340.72	237.533	136.906	179.212	233.812	267.264	201.105	237.214	374.877	170.752	168.13	125.974	243.537	259.054	128.056	120.663	261.349	123.962	177.668	231.147	176.471	222.634	95.8424	166.436	224.747	163.607	280.255	192.128	247.219	472.405
1.06_262.4188m/z	1.0596	262.419						11.1214							0.0292454		0.0521777			17.1501	4.3714			0.0217278				222.379				185.76	0.333691			0.00118864	0.319796			12.294				0.558372				22.4796	910.787
1.06_307.1200m/z	1.0596	307.12		2.14294			28.1615	2.88095	8.03574		0.558911	4.88088	29.6866		8.65724				16.3686	188.461	9.07478				15.1711	174.921		325.673	1.0057	2.46419		23.2249	19.7257			46.94		66.5628	4.36967	60.9043	14.3093		0.220736		5.60495	14.9188	8.03766	23.42	130.058
1.06_436.9563m/z	1.0596	436.956	0.0120657					0.000181047			0.00179196			0.041159	123.657				177.204	333.419				38.0471	36.4467	162.242	10.1001	334.148		12.9346		143.025	19.4627			160.794		161.607	3.51527	140.774	134.557		0.00109747	22.371			166.53	196.883	361.904
1.08_157.0978m/z	1.07673	157.098	224.09		29.4885		6.80389	304.785	10.9425				9.75558		140.5				196.797	401.289				6.46212	15.0292	202.194	4.00275	313.354		11.0013		208.983	6.44875			93.4785		165.168	2.98685	172.811	180.861			8.89704		6.07547	160.381	177.482	320.518
1.08_198.1126m/z	1.07673	198.113	197.39		34.7071			218.209							201.757				177.228	431.64			17.5702	96.4235	15.2342	288.974	8.00224	926.535		52.1629		854.804	73.4544	50.0292		46.6233		312.016		515.341	199.41			83.692			347.768	550.059	1404.36
1.08_234.1335m/z	1.07673	234.134	744.157		158.908	5.82183	1.0383	765.249	31.281	14.212	0.159674	16.1686	1.44354	14.8724	682.342	0.145278	10.3908	11.2162	621.485	1533.56	4.198		83.0119	396.348	97.0799	998.229	61.9394	3126.7	0.291929	234.63		2977.18	279.637	223.894	17.9601	235.317	26.7541	1067.25	54.5174	1788.23	723.421	5.54902	1.97718	355.893	7.7254	8.30598	1208.4	1911.15	4891.7
1.08_262.1286m/z	1.07673	262.129	18799.1	84.0139	3846.28	293.163	104.464	18037.8	759.7	310.505	125.498	445.886	147.979	477.054	17692.4	61.7275	253.558	369.031	16356.8	42101	265.141	140.761	2022.27	8930.46	2241.68	25655.6	1535.71	74441	178.85	5759.84	105.826	72062	6690.92	5909.08	494.988	5783.33	748.352	28159.8	1287.17	47301.7	19347.1	314.595	227.216	8381.29	324.375	298.98	31378.5	47602.2	117035
1.08_318.0872m/z	1.07673	318.087	154.369		26.933			178.358							143.506		2.34221		111.362	388.88			14.1898	76.5128	10.9969	138.407	4.88229	573.054		31.8616		453.55	60.0038	37.2987		48.2433		161.206	3.01747	296.893	113.176			67.9347			217.717	338.833	979.606
1.08_364.0897m/z	1.07673	364.09	77.6041		20.412		65.0665	93.0575	10.3497				52.7889		40.5491			3.47041	28.1626	214.645	5.98895		12.6647	45.3507	41.6864	31.3177	23.543	198.454		20.5023		139.898	59.4069	13.1341		49.7206		47.4907	4.33333	88.5479	37.0435		0.955612	42.4222		63.1331	70.0383	109.973	411.081
1.09_271.9169m/z	1.09388	271.917	183.424	231.375	213.063	176.176	530.319	330.96	340.207	224.704	262.569	332.646	503.138	186.844	309.048	164.747	154.296	314.586	302.52	642.901	354.497	213.037	318.448	341.125	399.438	288.221	390.414	455.866	287.484	276.93	200.296	190.627	407.035	200.285	186.803	480.554	203.002	220.62	323.131	208.814	304.229	175.353	243.212	309.003	290.555	505.388	245.502	302.264	528.383
1.13_142.0138m/z	1.12817	142.014	72.8273		13.2916			121.795							25.9863				41.4	140.564						82.468		87.0617				173.401				16.582		25.6296		47.7783	30.1032						56.4046	66.4533	195.956
1.20_129.1016m/z	1.19673	129.102	3711.13	208.874	28.3325	162.997	1651.32	380.054	438.794	192.925			528.084	207.037	43.8797		56.9494	11.2268		25.9802	1.55173		327.57		8.56088	0.871186	2.51542	39.6033	0.276273	508.851	213.803	24.5458	4.06301			10.2852		2.12793	0.603966	481.407	0.0371003			1.57223	0.0445337	18.6984	7.1509	9.76271	54.3506
1.25_564.0180m/z	1.24817	564.018						17.8729							9.86115				30.6617	130.432						134.075		681.508				435.736						202.693		161.757	77.8619						187.756	191.07	672.734
1.27_266.9556m/z	1.2653	266.956	76.8385		81.5036		6.06067	147.878	0.209736			0.767399	3.19244		41.8753				90.0703	73.803	1.27936			2.16153	3.70659	69.3911	2.31905	79.1696		4.76308		185.46	0.517088			12.3495		68.0299	5.34088	76.6523	97.0957			65.8357			59.377	80.1561	57.9982
1.28_110.9752m/z	1.28245	110.975	181.976	2.08844	57.5034		20.9094	294.44	12.5422	3.64183		4.6367	19.4038		42.3944	2.37693	2.11706	0.0319707	56.2149	193.833	6.95093	2.29133	8.45279	25.5737	20.7617	124.067	17.3335	367.648	2.47718	29.4988	0.558258	280.529	21.7698	12.2128	4.57083	51.5301	1.01081	158.583	13.6646	133.795	93.7789	5.83339	1.09508	66.4472		21.9069	164.376	156.342	424.191
1.28_137.9880m/z	1.28245	137.988	598.943	61.0983	143.055	48.3482	102.617	781.776	89.146	59.6426	64.7015	70.7497	97.1785	51.2502	129.373	48.5927	43.8665	75.7654	180.607	278.851	82.6745	58.6828	70.4477	93.8493	97.1187	356.208	87.0138	940.518	66.8586	88.9761	52.9959	786.179	98.5874	60.0134	45.1718	128.173	49.9714	423.924	89.3649	447.273	311.644	51.6668	65.4889	155.819	65.2409	95.5565	507.136	497.905	803.959
1.28_150.9973m/z	1.28245	150.997	337.661	0.0107472	29.9545		0.403528	554.729	0.0418915	0.0312896	0.092073	0.4998	0.786308		27.8121	0.0661289		0.0165773	49.8143	183.352	0.00345806			3.56558	0.79835	173.449	3.45975	759.899	0.286235	3.00421	0.112942	656.937	0.393538	0.0148517		20.1312	0.0994563	282.596	0.703108	267.998	143.926		0.303237	36.1138	0.115963	0.108501	313.855	303.403	814.808
1.28_170.9612m/z	1.28245	170.961	169.657	24.6069	136.544	12.8739	53.7431	308.092	35.1597	21.1501	23.2795	22.6309	48.1896	16.4272	132.439	14.7603	17.4291	31.5547	152.884	266.756	30.9005	20.1555	30.7712	48.095	44.9812	189.231	42.187	257.58	21.8055	58.0507	18.3361	140.406	35.5639	20.0041	18.2143	81.638	20.1405	147.521	42.7515	133.067	199.133	18.3529	25.4878	152.721	21.5211	51.7995	205.793	179.437	302.119
1.28_174.5002m/z	1.28245	174.5	111.277		15.1761			242.228	0.00870677				0.0754557		80.4194	0.00244731			130.967	384.071		0.0376801		7.34866	0.744231	148.11	0.0064548	349.802				382.595	7.9306			32.3667		135.368		210.094	89.8035			5.25275			123.997	150.255	451.688
1.28_178.9785m/z	1.28245	178.979	166.133	3.74595	50.5893	7.00893	13.1588	252.367	13.397	6.86284	12.5265	9.20014	20.709	2.02029	55.8905	1.42074	6.93074	14.0381	77.3193	225.54	12.3972	13.6792	9.47609	21.5634	27.3678	126.15	13.5747	323.416	7.71022	44.5993	5.0849	261.681	30.0948	10.2786	3.50629	70.0313	3.39478	141.783	27.1816	137.195	115.014	5.00677	4.16823	64.3354	2.70448	26.0108	156.59	143.898	378.108
1.28_180.9593m/z	1.28245	180.959	115.848	25.4503	95.5493	17.6086	59.934	224.76	44.351	38.9099	22.5036	30.5391	45.8525	20.151	107.211	10.783	21.4509	24.2705	136.081	228.07	36.579	15.7796	47.6315	77.8455	64.31	113.195	53.5424	226.339	28.1371	94.2893	22.6326	162.059	84.704	45.8171	31.421	108.856	35.1796	84.2539	75.715	85.3623	119.605	15.2389	27.4157	130.235	29.4444	43.4088	101.097	118.771	217.079
1.28_201.9781m/z	1.28245	201.978	406.504	3.00504	97.1668	1.20217	4.81115	620.18	1.68902	2.27696	6.57665	5.98048	11.0986	2.45253	89.1603			1.86628	149.698	241.817	1.28642	3.28785	4.50983	9.81033	10.8641	314.882	8.33176	689.892		25.7678		530.477	6.79013	3.68072		46.152	1.09177	329.718	14.6306	328.954	271.286	1.4121		103.048	5.36692	10.6487	362.485	362.748	601.786
1.28_227.9599m/z	1.28245	227.96	178.087	25.6382	81.4923	14.4634	27.4622	361.091	37.5511	20.291	21.636	35.2263	34.6351	23.592	109.462	25.1367	19.1558	33.3644	135.728	314.062	32.5877	25.8211	34.228	51.4913	59.1039	207.726	45.4517	421.665	26.9316	65.3581	21.1071	350.673	49.3581	28.0592	23.3267	110.909	29.9052	190.734	43.9203	179.567	202.057	19.2005	27.4517	90.6248	30.7087	32.2951	222.58	216.355	453.599
1.28_234.4736m/z	1.28245	234.474	66.0933		14.9366		2.12747	172.685	1.78246			1.22516	1.05571		256.395			3.53947	412.785	850.046				41.6492	32.2424	531.832	7.31324	1052.28	3.37828	64.6889	0.965501	669.156	20.4058	13.1692		168.895		489.848	5.29337	486.31	448.58			93.4295		6.0434	512.83	513.189	1100.76
1.28_243.4760m/z	1.28245	243.476	50.875		24.4221		0.558061	127.937			0.0141032		2.60913		77.7285			0.0348012	135.454	226.526				5.51832	0.494259	188.718	3.30738	385.226		17.13		258.721	1.39007			42.02		157.963	1.69655	177.299	145.061	0.177852		50.0967		0.379559	177.615	183.668	372.711
1.28_246.9931m/z	1.28245	246.993	636.07		21.5617			940.895	0.192169	0.135521					64.5252		0.286601	0.614326	95.8223	203.948				12.182	6.91984	317.648	4.13935	1145.28		15.1365		1056.65	6.72289	6.58165	0.337284	31.8607		498.369	3.22026	535.088	252.473			21.9851		0.0156585	540.149	557.789	1095.8
1.28_249.9682m/z	1.28245	249.968	436.625	56.9615	121.793	37.7187	86.2304	758.359	86.8417	61.6045	63.4351	75.6278	94.4102	24.8934	226.809	29.8442	16.7406	59.0016	265.84	540.268	102.604	53.2336	69.6963	121.588	122.858	421.875	53.5108	1055.69	61.8256	121.311	36.1582	1003.38	82.7198	68.1913	28.4484	197.988	27.0297	460.737	94.4279	479.918	375.337	22.9063	52.8932	172.65	63.7312	89.342	507.854	508.942	1136.36
1.28_258.9398m/z	1.28245	258.94	3058.15	980.374	3192.82	784.353	1893.88	4926.25	1898.32	1144.8	1000.85	1209.97	1746.3	771.71	2960.08	608.9	701.521	1300.39	3251.81	6036.66	1361.31	939.304	1369.61	2570.69	2378.51	2725.7	1879.18	3978.66	1159.74	2499.2	801.467	1924.16	2330.3	1467.97	918.366	3768.59	947.02	2297.61	2471.31	2149.12	3238.23	867.751	1059.3	3700.42	1161.78	1742.67	2571.98	3013.41	4697.47
1.28_279.4889m/z	1.28245	279.489	174.678	14.0884	78.2432	9.41063	26.0007	336.831	18.241	6.75425	11.6362	14.209	22.7469	9.82423	122.13	7.97517	8.4564	19.1479	194.253	447.471	18.7742	12.2509	8.89038	32.1042	32.8406	353.832	31.4493	884.239	11.8216	28.9521	9.56185	616.865	29.7729	20.5592	9.29499	56.2098	8.68588	384.909	22.3777	364.441	364.283	3.42137	13.6274	115.022	11.8603	16.7999	406.976	422.987	854.604
1.28_305.9333m/z	1.28245	305.933	357.882	144.059	156.381	92.3035	262.538	659.822	238.137	143.399	145.299	163.053	266.713	95.9535	161.854	99.6356	85.3063	192.524	193.09	464.75	214.759	131.132	179.014	211.228	203.631	292.23	215.815	799.324	153.48	141.224	107.22	580.196	218.826	93.3879	101.185	245.119	125.876	351.372	238.514	325.679	288.908	71.6517	147.568	216.153	167.496	248.903	349.667	420.004	876.634
1.28_310.9796m/z	1.28245	310.98	280.175	0.0587491	31.6136	0.855584	0.555088	370.118	0.268395	0.944339	0.368502	0.0681413	0.324733	0.341731	41.9451	0.0901828	0.116354	0.704004	108.949	148.44	1.07265	0.549871	1.20557	6.09497	3.63484	223.585	1.91759	347.211	0.85385	5.01561	0.761294	349.845	6.04277	2.78928	0.110634	17.2007	0.47457	213.007	2.146	226.028	183.1		1.51905	49.8767	0.404726	2.34007	253.153	289.124	318.311
1.28_318.9458m/z	1.28245	318.946	405.024	0.363188	120.906	2.83684	17.1887	817.463	10.3918	7.24467	5.5735	8.03292	24.4842	1.40511	134.994	1.22957	1.74229	4.6816	254.395	575.986	11.8093	10.3	13.2165	60.59	62.4391	308.961	43.9508	868.149	6.23213	81.2841	3.81555	759.48	46.979	24.1622	4.53412	137.166	2.00365	315.306	61.8001	316.761	313.445	0.562491	6.75993	156.614	3.09659	16.7104	354.513	412.234	925.872
1.28_322.9347m/z	1.28245	322.935	197.168	43.1952	130.091	25.0111	64.5184	382.09	62.4569	38.1196	34.0765	53.172	74.4231	31.0761	194.092	26.7467	20.5327	45.5815	262.783	478.16	57.12	33.3341	44.959	86.1484	80.9879	259.396	65.5524	459.191	40.4089	87.4748	32.022	326.247	68.0181	37.6946	23.3239	177.09	28.4062	225.447	84.4454	216.732	260.131	27.1764	33.543	179.415	45.3735	69.7843	221.362	254.893	473.465
1.28_339.0013m/z	1.28245	339.001	196.504		3.31706			321.35							5.08357				19.6554	61.0667						110.537		451.223				359.15				2.29056		176.632	0.000870312	166.756	97.1195			3.59107			172.366	184.767	478.676
1.28_355.4805m/z	1.28245	355.481	249.136		5.35348			471.829							42.5965				84.8872	231.188				0.100422		189.183		769.827		3.24711		584.604				13.5309		256.277		283.41	184.748			6.89831			275.517	306.961	782.688
1.28_360.9747m/z	1.28245	360.975	132.059		8.94548			231.235							7.97739				31.9564	61.7442				0.0285666		80.944		313.838		0.155521		285.04						103.855		118.892	77.7727			8.43034			112.615	130.945	355.646
1.28_362.9740m/z	1.28245	362.974	241.522	6.12733	12.9522	0.696866	52.9185	431.718	10.7401	1.05191	3.72661	4.95654	40.9684	0.60335	28.7795	2.20909	0.736271	6.46399	77.4721	229.433	8.9821	3.77942	5.04959	12.7803	31.0056	178.742	18.1105	550.635	3.31498	4.7755	0.639663	497.383	17.5751	1.35887	1.30412	43.4733	1.17517	192.089	8.65752	214.049	172.442	1.74196	2.52654	25.699	5.31955	56.4056	223.906	270.418	632.862
1.28_366.9611m/z	1.28245	366.961	118.668	0.0118736	36.7956		0.237007	216.394	1.87412	0.0296052	0.322137	0.323138	0.00491991	0.101049	41.9931	0.248941	0.372435	0.229151	107.939	224.136	0.0866047	0.408148	1.17596	7.83063	1.56918	152.976	4.14454	365.116	4.46138e-05	6.14577	0.0098013	311.915	3.24463	1.22354	1.19844	15.4141	0.752206	146.731	2.38401	155.879	157.776	0.0208619	0.529853	33.9971	0.121241	0.922322	149.218	216.297	419.569
1.28_369.4705m/z	1.28245	369.471	134.661	0.0135729	33.0817	0.0237354	0.272382	294.444	0.823036	0.0395743	0.287274	0.260369	1.58889	0.337222	102.232	1.35903	0.26151	0.40471	192.899	526.807	0.405961	1.14936	0.563912	3.20398	4.93696	391.838	4.58791	950.88	0.363866	7.4467	0.00143636	750.467	1.99803	3.73694	0.179138	40.2157	0.397506	451.376	1.86747	439.088	310.789	0.359376	1.51596	49.4448	0.471578	1.5085	438.647	461.646	955.143
1.28_373.9489m/z	1.28245	373.949	245.52	3.53744	70.5929	0.842416	16.7367	516.193	12.59	4.67071	2.42448	5.76707	15.7912	3.51783	116.081	3.93388	6.34986	5.91945	177.423	460.054	13.2821	5.46254	4.6009	38.5159	25.628	285.538	19.5276	680.176	3.50552	47.255	0.578791	486.159	23.1915	10.9578	4.26466	94.444	3.60625	270.125	26.4845	265.437	283.683	1.33884	1.78905	96.219	6.717	8.45259	292.412	345.941	748.15
1.28_414.9592m/z	1.28245	414.959	249.879	2.22857	28.5281	1.03967	3.07044	454.336	4.82024	1.68273	0.0201042	1.32567	7.84824	1.60739	151.924			1.3669	231.123	527.863	0.505719	0.211138	2.5786	21.8653	8.56605	367.092	4.99432	917.9	1.08718	16.7438	0.280001	588.81	9.93242	3.12687	0.555324	124.998	1.15126	356.127	11.9307	354.183	313.432	0.378427	0.188677	55.2062	1.86526	1.93553	391.065	408.883	1014.21
1.28_418.4642m/z	1.28245	418.464	76.9031					125.204											2.43213	11.9786						16.4509		117.279				81.9494						32.0682		35.2615	20.0309						35.6749	39.593	122.952
1.28_423.9576m/z	1.28245	423.958	62.7776		13.6104		0.132845	132.067	0.142773				0.943679		27.5158		0.00061226	1.99657	36.3702	77.2839	0.117343	0.000405421	0.064158	6.91158	0.91605	64.1643	0.0200347	217.626	0.0723284	3.97664	0.0411272	150.576	0.12416	0.863572		21.8461		76.7881	2.62974	69.58	66.7675		0.0111146	7.98424	0.0185582	0.011618	74.3813	105.848	218.402
1.28_433.9733m/z	1.28245	433.973	157.174	0.420327	40.055		8.83077	308.414	3.50834	0.933485		2.21643	7.02407		72.9617	3.0642e-05	0.0269815	6.44893	112.219	403.992	1.61788		4.03279	20.5749	8.54705	222.436	3.11924	636.06	1.81011	16.5815	0.496254	498.59	7.4151	1.04461	1.10926	45.6384	0.0011553	270.324	7.26998	246.109	225.23	3.34598	2.13192	30.653	0.57354	3.21773	254.629	275.205	755.709
1.28_437.9495m/z	1.28245	437.95	44.1031	1.22248	18.8671	1.53275	8.13624	114.217	16.1279	5.29195	3.55442	2.62515	13.0973	3.16517	97.8262	2.56946		12.2598	115.167	270.49	5.84469	5.16024	7.03323	11.708	14.2301	142.551	10.3072	351.906	2.69823	15.8077	0.566542	246.599	13.2423	5.41334	1.54694	83.7655	0.25898	146.719	14.1583	149.96	125.887		13.0435	24.2933	1.5183	3.80596	141.34	166.959	419.68
1.28_457.9887m/z	1.28245	457.989	90.5745					137.796							4.71573				17.5387	50.4439						41.8873		244.435				191.029						73.1091		74.9171	36.6744			0.103748			79.7521	83.0493	269.608
1.28_536.9598m/z	1.28245	536.96	139.569					313.827							3.49308				18.2215	153.722						136.354		474.004				390.545				1.46248		157.913		147.915	104.589						168.822	189.549	529.822
1.28_566.0074m/z	1.28245	566.007	78.7351					148.804												28.345						55.7186		255.281				168.569						77.1762		67.3483	35.5521						76.718	81.2898	288.734
1.28_591.9596m/z	1.28245	591.96	79.1461					119.16											2.37455	16.6613						15.4118		154.643				102.319						55.7984		49.642	24.8519						64.669	76.2343	179.408
1.28_632.9708m/z	1.28245	632.971	66.9681					129.83												5.47079						37.1687		201.535				99.4766						62.3278		46.4441	19.0171						62.6076	72.6867	189.291
1.28_738.9911m/z	1.28245	738.991	181.098		2.84604			362.678											13.2443	91.1636						100.885		368.738				194.734						118.273		116.989	86.3748						164.444	167.626	398.214
1.30_116.9758m/z	1.2996	116.976	53.3943	63.692	58.8028	42.8899	106.029	88.4077	83.7706	61.6562	67.1904	65.1606	108.42	47.2566	66.9312	50.9503	36.0716	69.9807	51.2487	108.632	81.0139	54.048	70.2013	74.2209	92.754	52.2379	86.1068	77.6587	67.2252	65.9569	53.9359	58.1676	86.5535	49.9752	48.2921	98.5009	47.7174	44.1705	77.0791	34.3636	60.1686	38.8629	61.4077	74.304	63.0836	103.139	48.9323	66.7245	90.2902
1.30_195.9619m/z	1.2996	195.962	89.0502	38.2626	85.2783	26.7184	70.9476	181.88	62.6304	45.1381	52.6228	57.7817	48.1735	45.5521	159.813	24.9659	26.9504	53.9155	146.524	293.387	64.0844	40.9522	49.3393	111.395	114.744	156.689	94.9798	213.773	50.9214	115.451	37.9436	202.386	99.362	88.8931	41.8529	180.054	48.5849	148.229	75.4667	120.263	166.751	38.8048	50.1596	133.026	45.4755	65.2235	142.668	168.524	252.494
1.30_388.8983m/z	1.2996	388.898	357.309	155.764	398.757	115.399	298.069	667.997	323.49	187.15	149.452	196.209	260.143	114.341	446.412	88.4876	106.697	217.309	495.003	1114.48	229.336	139.325	212.643	406.718	389.59	362.355	311.998	598.731	174.806	372.221	119.7	391.428	405.041	193.418	141.992	616.123	157.161	278.078	400.818	304.174	412.07	124.449	163.276	500.243	170.771	282.415	314.252	374.992	701.481
1.32_296.0992m/z	1.31673	296.099					52.0126	3.3679	5.21692				9.46686		35.6344			2.67703	35.3454	244.204				24.7662	18.0404	51.1594	6.95508	266.004		6.35178		185.987	19.5119	6.61511		36.7261		56.3177	4.96434	103.044	58.0085			21.4087		39.6918	58.7265	116.678	532.167
1.32_312.1117m/z	1.31673	312.112					2.99523								122.403				139.153	622.921			8.93037	86.8239		204.672		702.765		31.3942		534.814	61.4186	29.8471		79.1642		188.099	12.4924	324.06	189.76			77.1216			189.717	408.8	1313.52
1.33_108.4500m/z	1.33388	108.45	190.645	244.184	223.938	196.102	436.342	281.844	307.609	240.472	255.797	274.663	394.924	198.184	226.265	209.089	160.915	292.207	207.602	402.128	318.865	232.213	287.555	289.293	333.048	200.585	334.01	253.377	259.871	255.008	230.575	143.617	351.82	222.914	200.767	369.02	201.511	164.867	276.439	144.677	234.176	206.231	237.399	257.516	255.241	406.627	188.715	275.836	321.318
1.35_274.9695m/z	1.35102	274.97	378.078	215.979	256.642	146.203	404.008	614.71	329.271	215.136	236.695	247.781	409.874	169.81	270.226	151.98	206.237	302.604	315.667	666.79	295.821	192.78	262.084	327.085	366.781	301.115	343.988	634.895	223.362	232.764	163.479	437.482	354.411	114.947	163.261	374.306	175.735	280.931	345.878	302.304	334.471	107.576	228.852	298.139	234.555	376.345	322.821	362.963	826.572
1.37_238.4556m/z	1.36817	238.456	61.9894	5.52889	2.58256	2.15285	13.3227	42.5593	5.23377	2.43127	4.72426	34.8842	16.9676	28.9643	305.465	1.72033	10.5129	17.0203	311.603	471.945	10.2019	1.74621	9.95016	147.559	149.77	376.866	107.123	488.468	5.08659	193.875	4.48872	364.928	97.8653	119.883	24.9726	310.351	39.4026	401.778	42.9458	319.45	337.728	21.6735	5.11196	151.905	3.86847	15.7393	358.411	416.511	495.181
1.37_347.0123m/z	1.36817	347.012													23.1975				38.9977	121.297						88.7004		172.996				55.3288				27.9013		61.7246		74.7221	44.1524			8.17296			47.4364	52.0202	162.34
1.39_271.9644m/z	1.3853	271.964	80.3791	19.7127	35.169	18.1955	55.0898	269.372	28.3529	19.9571	17.0541	28.1074	62.185	15.5796	69.1854	15.022	17.3079	29.7362	185.285	456.059	32.3016	19.3694	20.6322	44.8345	42.0243	125.469	42.8798	271.723	22.1717	27.2299	15.963	377.222	47.474	19.8418	17.6985	71.1646	16.6095	100.59	36.6241	135.854	160.087	11.6626	21.1867	40.2311	27.466	53.969	95.3386	174.298	328.912
1.40_141.0400m/z	1.40245	141.04	404.297	1.41583	152.073	0.140133	0.606428	913.492	0.434592	0.310849	0.0673988	0.42213	1.6502	0.0690059	388.672	0.181456	8.42955	1.07364	570.349	1117.33	0.150312	0.498575	0.0747646	43.115	19.4336	540.877	7.91281	827.767	0.082679	66.5715	0.106815	1587.54	24.1168	17.7038	0.320396	105.095	0.618823	354.346	12.2292	695.735	312.016	0.138512	0.643234	59.1772	0.618058	0.122123	396.759	341.422	805.409
1.40_152.0066m/z	1.40245	152.007	405.577	1.23282	114.52	3.31991	7.0241	853.101	2.76805	3.70305	0.398338	0.542066	3.63416	1.19899	257.997	0.44501	0.189911	5.79484	381.415	1028.91	1.02155	1.13218	2.28119	36.9202	15.9755	423.893	9.13719	917.33	2.25988	48.979	0.678283	1251.84	13.7477	0.443328	0.870831	90.0307	1.04109	327.521	4.46833	585.866	285.192	0.0255717	0.782553	57.8953	0.479478	5.16526	381.449	362.996	1032.87
1.40_154.9869m/z	1.40245	154.987	553.04	332.445	398.552	239.774	593.093	885.933	462.651	319.266	341.312	389.083	570.154	251.311	544.302	254.967	217.805	416.048	579.668	934.353	472.239	307.817	393.291	468.369	532.181	561.861	493.365	886.634	351.768	381.961	268.114	738.051	519.055	270.996	260.046	619.21	263.409	485.743	442.535	535.976	506.567	227.898	341.672	447.457	361.406	552.918	501.441	609.166	918.18
1.40_224.9884m/z	1.40245	224.988	602.147	9.84501	197.181	3.1192	13.3751	1265.54	9.97947	8.64261	9.84517	15.9162	21.2255	6.61176	437.371	3.98276	14.0616	13.2006	653.307	821.398	16.0977	6.64539	9.06456	63.7301	17.4298	708.457	18.2958	1048.81	10.4798	83.5902	10.1273	1437.4	26.1048	6.13175	7.77037	90.8644	11.2578	476.955	23.6879	802.505	498.803	5.4657	7.7849	131.394	7.16087	19.4047	533.162	534.482	949.682
1.40_256.9711m/z	1.40245	256.971	428.292	293.35	344.365	214.095	438.05	838.439	406.296	288.586	318.096	339.654	455.519	204.37	451.548	204.682	167.575	347.498	522.375	1087.58	414.528	275.345	335.21	399.904	429.997	555.505	409.445	1038.15	324.082	343.859	240.781	785.933	423.969	214.496	225.079	515.244	240.871	478.792	415.2	532.005	540.97	192.339	297.626	438.187	329.156	426.984	490.178	587.849	1098.33
1.40_269.9648m/z	1.40245	269.965	145.445	8.08513	55.4254	4.23884	14.0112	318.772	21.9853	8.30365	7.97223	13.1858	22.7046	9.66918	214.836	7.95196	11.8316	12.9667	222.36	572.837	14.041	7.58496	13.5005	53.8776	49.4564	267.45	24.1806	456.444	14.7744	55.9894	3.16565	396.087	42.9481	19.5189	13.8387	125.177	10.1277	225.666	13.1649	263.436	220.914	3.92143	6.28234	41.1848	12.5752	17.4781	222.325	240.106	484.5
1.40_336.9402m/z	1.40245	336.94	1266.88	12.2459	536.515	25.4501	50.5847	2694.4	107.651	44.6901	20.3017	78.7493	44.0391	43.2376	1212.36	11.0257	72.31	98.0795	1631.48	3574.72	37.2357	26.6323	71.6798	297.944	202.143	1431.28	153.095	2567.55	18.5363	306.37	10.9744	1966.45	206.737	132.826	39.9192	610.138	64.5535	1061.51	122.877	1518.78	1158.25	38.3791	16.7391	335.729	47.3767	69.7139	1128.26	1168.77	2797.74
1.40_355.9105m/z	1.40245	355.911	67.5642	1.27632	19.0669	0.633451	9.15125	198.65	6.49067	2.43326	2.77023	4.47177	9.86415	3.12317	82.705	3.01195		5.25178	121.208	316.189	5.06335	3.13777	4.0707	21.521	6.37114	100.707	7.07264	220.526	2.15684	22.8911	1.3381	134.62	14.5455	2.5244	1.66117	27.2041	1.40698	63.1084	8.45877	122.202	86.9858	0.424631	2.68801	8.41442	5.53557	7.30694	67.8585	86.0024	234.504
1.44_137.0453m/z	1.43673	137.045	1021.71	1.91228	259.504	7.34106	6.72572	2336.94	48.4872	14.2692					58.4828				37.7528	138.256				24.4977	8.06941	165.219		242.577		15.6874		124.074	9.79163			52.0972		70.3664	9.61324	189.238	56.844						153.352	163.469	358.936
1.53_126.4770m/z	1.53388	126.477	82.1091		18.7736			140.716							9.98015				31.1943	101.385						16.5274		40.5182				41.0156				1.89399		23.0318		17.292	15.3592						34.9605	19.4182	58.1945
1.53_245.8947m/z	1.53388	245.895	3065.77	3991.43	3859.38	2944.11	5983.46	5106.79	5568.56	3953.32	4403.26	4725.7	6106.51	2786.23	3330.44	2998.54	2499.27	4912.14	2816.84	4513.67	5727.73	3830.5	4690.43	4881.06	5617.09	2433.6	5457.27	3748.83	4482.92	3914.31	3431.3	1734.18	5584.59	2786.45	3125.71	5336.06	3146.97	2124.65	5661.24	1718.42	3070.39	2458.78	4146.81	4670.39	4399.32	5896.5	2347.82	3005.67	4169.97
1.53_297.9533m/z	1.53388	297.953	926.228	2.07605	237.376	0.163453	4.35767	1598.5	26.4809	15.3737	1.03647	12.3891	4.79861	1.62412	180.308	1.27741	4.21826	6.01456	414.859	995.491	1.88798	2.75876	3.45152	34.146	16.3857	229.711	19.0058	554.572	2.80466	27.9122	1.44712	416.456	11.3563	21.4796	2.25026	75.9379	4.61438	269.786	27.6303	249.763	192.087	0.346071	0.301065	28.8695	0.949391	4.29705	349.492	238.533	711.313
1.55_134.9659m/z	1.55103	134.966	4.77515	4.43583	1.06015	2.62086	22.8445	21.6705	8.09638	1.18733	1.08636	1.19653	18.9546		17.7853			10.6745	30.2547	96.2649	3.39814	1.94316	8.91848		11.5656	27.8098	4.87909	119.092	3.93116			78.9561			1.88729	27.0822	2.37876	33.3599	11.375	26.273	35.4058		0.589291	4.13241	7.80076	11.0622	27.9462	23.9906	114.256
1.64_171.1131m/z	1.63673	171.113	194.657	0.197577	28.4503	0.0048027	7.88213	390.375	7.8345	0.327844	0.212165	2.36337	2.43513	0.0224142	17.7164	0.0130452	0.133715	0.452421	45.157	153.532	6.55843	0.0175783	0.523866	0.319722	3.52466	7.62452	3.68065	2.10774	1.95903	0.0782982		54.0913	7.57326	0.229288	0.0428128	8.30662	0.049497	12.3264	0.383785	126.111	35.4393	0.0013111	0.124897	0.58014	0.218693	3.25152	5.4536	1.23623	28.6911
1.74_326.1235m/z	1.7396	326.123	3186.26		437.673	23.8225	3.10382	2773.59	63.7019	17.2501	2.25204	29.3029		31.4892	2836.99		63.0373	39.5345	2915	8567.8	17.4632	8.12968	210.205	999.764	301.507	3940.72	164.559	14814.8	19.5407	784.382	2.9138	17257.5	821.814	602.994	36.814	1018.86	61.6372	4777.59	311.166	6522.32	3064.1	23.8164	10.4673	1887.61	21.5579	25.4926	5376.89	6104.62	17657.4
1.76_308.1133m/z	1.75673	308.113	181.341		15.5757		0.0664377	154.999					0.189012		178.338				182.396	485.625	1.49018		1.82541	56.8372	3.67756	226.942	5.29611	858.149		34.9747		963.786	37.501	23.8924		33.4004	1.08696	283.978	1.17137	349.495	198.954			112.391		5.58126e-06	322.888	235.041	992.786
1.79_212.1288m/z	1.79102	212.129	187.958	1.82948	4.90371		60.5091	46.1024	6.01577						58.7413				55.4765	142.016			2.12742	31.9779		59.1073	0.000233107	272.955		28.2373		188.965	24.1406	11.2664		6.40846		106.888		128.679	63.8672			16.5873			51.6216	232.138	328.544
1.79_276.1444m/z	1.79102	276.144	8181.12	25.3055	1152.1	80.1477	35.3306	6995.95	282.203	122.559	39.7325	132.852	56.0346	140.275	8551.49	27.9456	332.716	203.807	9199.77	22317.5	124.116	45.5284	1113.04	5668.23	1301.48	9569.65	772.732	39528.9	54.0499	2420	44.2051	32230.3	3798.99	3148.56	275.315	2598.81	514.056	16571.1	960.289	21584.1	10986.5	88.8308	71.9713	3597.82	111.724	120.245	9452.22	53239.9	50391.2
1.81_276.3088m/z	1.80817	276.309																		32.9396								308.655				20.4944								11.9612								56.0416	640.498
1.83_123.0439m/z	1.8253	123.044	184.686		53.32		3.97078	417.931	3.06059			1.95162	1.99605		87.3844			1.02581	160.173	427.52				12.2233	3.84861	130.86	5.1408	301.402		15.3293		311.135	3.96825	2.56702		41.7727		104.286	10.0678	115.841	59.663			18.8731		7.17301	224.352		261.386
1.83_147.0435m/z	1.8253	147.044	273.221	0.132123	87.1468	0.177133	1.34024	618.214	1.05307	1.72111	0.305758	0.334036	1.21663	0.346526	127.833	0.226077	0.331813	1.17343	236.38	665.924	0.551837	0.584336	0.329115	3.32645	1.29941	197.572	1.59225	477.623	0.498683	21.1974	0.455692	448.892	0.462691	4.53672	0.0451598	65.809	0.492905	167.474	7.47526	169.338	87.744	0.15536	0.354388	26.8548	0.01478	2.03418	340.49	1.1402	411.503
1.83_182.0811m/z	1.8253	182.081	175.245		39.9898			367.492							98.8435				136.347	561.81				2.87912		145.782		433.136		7.30893		364.173				40.7361		136.82		154.727	68.5928			28.2121			229.187	19.6451	434.225
1.83_266.0337m/z	1.8253	266.034	90.8837		25.6056			257.689							61.6257				92.386	321.103						100.211		247.445		2.53494		190.834				24.1115		72.4695		87.9074	31.4817			2.54691			130.958	2.99251	221.889
1.86_275.8884m/z	1.8596	275.888	241.801	329.221	298.759	244.608	592.711	427.086	463.302	306.117	341.675	379.978	585.258	220.701	281.398	242.545	202.286	409.709	255.75	498.586	484.683	297.125	378.878	408.907	501.224	218.408	469.583	353.797	339.694	317.129	281.917	161.09	504.766	222.594	241.645	524.984	276.588	190.336	454.519	135.793	260.388	167.06	334.653	371.18	373.084	558.123	187.412	241.195	419.194
1.91_124.9909m/z	1.91102	124.991	17.9591	0.227661	0.246503	0.372257	1.08834	19.2735	0.0930486	0.136364	0.433043	0.230894		0.0562419	6.23535	0.423039	0.273528	0.183776	5.73996	17.2696	0.149704	0.702388	12.3451	51.8401	0.877723	77.1417	0.157886	43.4987	0.339768	23.1003	0.00663551	16.2699	58.1384	47.3508	0.5651	16.5847	0.605238	8.1287	0.0673059	273.988	1.00677	0.15408	0.248231	0.381579	0.0671554	0.0359592	3.39041	8.53483	40.9759
1.91_189.0073m/z	1.91102	189.007	165.127	71.9	86.6468	50.5084	138.177	178.733	91.0181	56.9919	85.0711	81.4866	130.694	51.6819	105.172	51.8891	43.0172	79.9898	101.485	290.257	94.4444	61.5783	163.107	409.18	160.11	346.013	132.997	296.118	78.914	210.386	62.0643	206.672	351.611	254.162	55.8842	228.11	70.8566	123.786	105.143	991.036	129.227	32.8868	63.8126	117.452	82.2068	144.641	85.6429	131.797	313.927
1.91_207.9794m/z	1.91102	207.979	2.68207					6.29855		0.13359			0.939518							1.72106				52.8703		55.5861		39.7272		10.4478		23.1801	28.1492	32.9624		0.119088				287.209				0.00328257		0.628658		2.72313	39.3536
1.91_247.0490m/z	1.91102	247.049	35.0533	55.7612	46.856	28.7545	127.244	85.995	94.7436	40.0948	66.4157	65.6164	134.376	25.9394	57.1336	36.9005	30.5258	75.3713	43.8314	142.557	89.86	40.9898	65.0428	123.643	122.156	109.345	101.712	97.6033	47.8604	62.2089	32.0293	40.5269	128.147	77.8706	31.668	118.703	26.9136	37.5439	98.7683	712.561	47.5923	22.1197	52.7671	76.9871	57.5807	137.561	36.0772	46.789	112.114
1.91_389.0430m/z	1.91102	389.043																						36.0242		39.6071								16.4087						773.242
1.93_320.1516m/z	1.92817	320.152	78.5281		2.98047			71.1433							81.7825				65.8554	263.98				45.036		77.1642		348.396		15.808		209.043	42.5889	19.3747		11.4557		105.396		160.925	48.42			18.7285			81.1917	51.2251	500.325
1.95_166.5525m/z	1.9453	166.552	77.7383					56.8953							63.9905				66.7466	291.785			1.89256	34.1453		86.0515		322.865		13.6154		232.814	23.7539	19.1178		20.6956		122.137		182.384	47.9464			17.6249			72.1139	46.5898	520.712
1.95_230.0697m/z	1.9453	230.07	37.5392					5.30951							37.4747				4.23642	65.0829						43.7916		198.21				57.1454		4.17266				35.4891		113.463							26.7164		257.868
1.95_249.1531m/z	1.9453	249.153	69.5989		2.05125			48.8528					0.566235		57.3486				48.9624	205.759				23.1415		69.1327		341.48		8.01844		201.99	17.0821	13.2909				93.9018		169.566	30.539			12.3207			54.9533	33.7401	470.994
1.95_276.1444m/z	1.9453	276.144	25423	70.6708	3784.53	286.658	98.5934	19209.2	701.753	261.158	85.7384	375.365	105.781	379.276	23006.2	68.7414	874.122	466.252	19574.5	55111.5	300.928	102.782	2980.07	13093.6	3182.95	25821.6	1637.79	95768.8	115.94	7291.04	76.4134	74766.9	10175.8	9663.42	666.435	6787.9	693.382	35748.3	1518.73	61556.7	16174.3	270.011	164.174	8354.57	216.702	231.362	24280.4	15016.9	132262
1.95_276.4417m/z	1.9453	276.442																								1.21355		25.3491												1.66245									114.098
1.96_201.8879m/z	1.96245	201.888	4277.94	5297.45	4940.62	3918.56	6951.01	6823.56	7305.55	5273.64	5884.86	6107.48	7420.84	3855.23	4636.92	4128.71	3339.21	6483.25	4090.64	5467.07	7580.67	5148.74	6286.02	6641.72	6977.56	3601.31	7051.13	5569.64	5860.03	5311.08	4511.98	2650.16	7237.72	3795.72	4190.95	6617.25	4266.12	3138.22	7146.69	2687.38	4341.15	3359.48	5483.56	6163.45	5848.38	6924.98	3271.16	3964.01	5678.85
2.08_293.0984m/z	2.08245	293.098	5.04715	24.2672	20.1596	2.46927	155.579	60.766	82.7668	21.2137	28.1842	59.1001	129.745	10.2256	175.939	4.08301		64.1585	204.621	532.408	82.3387	15.1369	54.01	105.534	148.463	265.867	115.545	539.635	39.0726	76.7923	10.3353	207.169	118.265	22.4259	11.6181	263.954	15.0365	186.356	88.2575	200.433	194.697	6.75191	29.7133	107.698	40.0121	151.363	171.707	183.343	545.83
2.28_225.9113m/z	2.28245	225.911	4588.02	5526.13	5234.02	4126.35	11409.9	7992.54	8252.54	5648.05	6127.95	6781.77	10929.5	3969.06	5379.86	4183.66	3537.81	7268.68	4828.11	10645.1	8786.17	5388.44	6968.18	7642.07	9386.91	4331.42	8746.64	7640.2	6215.37	6022.88	4698.18	3304.64	9201.52	3966.17	4373.25	9938.27	4450.44	3762.13	7996.38	3299.07	5181.74	3445.43	5830.45	7058.99	6295.29	10674	3864.26	4797.79	9198.07
2.33_178.9534m/z	2.33387	178.953	61.2844	45.6752	59.1666	15.5706	49.4201	155.649	79.8573	35.181	43.1782	47.7505	96.2715	18.5936	84.0576	34.7468	16.7318	57.6638	69.8768	163.251	75.7479	48.0402	73.963	76.0472	86.6525	122.857	92.3178	162.577	53.9012	80.2315	27.5101	140.484	96.8762	38.9468	20.1213	132.002	28.2792	60.8109	82.3167	176.419	106.465	21.1478	43.5576	89.7159	64.6126	71.7493	100.369	86.2838	323.044
2.33_402.9103m/z	2.33387	402.91	42.5653	6.89395	15.0097	4.22363	6.57163	154.395	4.38336	2.19921	5.0815	2.96359	6.26108	2.88526	58.7843	1.07738	0.177947	5.17875	32.3353	95.9285	4.88612	5.08345	9.76593	37.1425	5.94844	142.667	12.9948	163.803	4.38292	47.4085	1.34068	150.847	32.8839	22.1347	2.2717	45.0763	4.08103	49.7229	15.2501	211.591	78.3713	6.11205	5.32689	24.1875	2.48612	2.32055	96.6362	10.836	375.522
2.49_189.0428m/z	2.48815	189.043	214.675	199.485	199.091	151.673	335.682	332.8	292.317	202.554	228.542	228.873	314.289	157.922	214.852	165.269	135.065	295.805	195.746	357.704	300.803	215.326	266.096	327.605	327.412	224.372	293.488	344.01	223.014	218.105	185.354	1005.1	342.273	191.426	158.868	326.212	172.411	184.554	321.564	250.73	744.699	126.723	217.026	332.465	238.072	338.289	737.726	762.059	1875.41
2.61_145.0167m/z	2.60815	145.017	10256.8	11975.8	11604.5	9647.75	16961.1	15069.1	15579.4	11692.4	13036.3	13609.5	17151.4	9963.6	12085.1	9629.26	8839.38	14221.7	10835.8	16626.4	15745.9	11439.1	13838.6	14792.4	17099.4	10618.5	15879.6	15464.3	12797.7	12577.1	10172.5	9253.14	16020	9496.35	10159.8	17024.6	9987.06	9240.52	15845.1	9007.41	11731.5	8750.09	12153	14567.6	13044.3	17095.4	10019.7	11088.6	17183
2.93_171.5002m/z	2.93387	171.5																						7.72064		41.1454						76.4468	2.87132	3.7653		2.26208				81.6334							36.8127		5.7153
2.93_332.4572m/z	2.93387	332.457				0.0386727	0.589857	0.600797	0.159439			0.00119285	0.194164					0.110039	0.396155	2.35649		0.000891348	0.197965	49.9274	11.9368	126.628	12.7439	17.8727	0.0117677	15.9205		212.669	29.145	18.6194		30.6268			0.884004	236.793	4.40529			4.38663	0.188246	1.2557	113.022		22.297
2.93_384.0599m/z	2.93387	384.06																						22.9085		73.6064	3.05875			5.76105		121.326	3.59564	8.31409		4.04788				106.25	1.20063						64.3903
2.95_267.9798m/z	2.951	267.98				0.0831326	0.0695806		0.0127888		0.0432638	0.492366		0.0010302								0.209082				20.1838		0.349289				41.2827							0.00491987	44.5177	0.0410614	4.42271e-06		0.00537103		0.00530113	8.21699	0.00100671	0.614157
2.95_496.0079m/z	2.951	496.008																						43.5457	6.29678	147.997	19.3455	23.497		19.2332		223.105	26.4058	24.8319		26.8951				224.79	6.71106						107.957		20.2208
3.03_372.8639m/z	3.031	372.864	688.797	947.022	774.296	608.613	1815.81	1391.37	1503.96	881.746	1074.46	1112.87	1807.03	617.797	980.047	625.627	534.036	1286.95	828.64	1693.56	1544.3	899.639	1314.11	1341.57	1693.09	730.746	1541.56	1408.61	1081.86	1031.8	717.491	471.033	1535.96	656.982	663.339	1729.6	692.313	612.622	1388.88	553.633	968.06	517.831	991.715	1166.51	1130.41	1660.15	620.471	773.546	1626.33
3.12_250.0397m/z	3.11672	250.04	112.537		28.3951		1.36039	291.559		2.36606			0.177487		26.9005				37.2097	169.028						37.5631		90.2106				165.705	1.87138			5.91853		31.2336		29.6363	29.9036			2.38606		0.495568	53.7293	37.5877	133.666
3.13_333.9914m/z	3.13387	333.991	171.321		37.7433			446.442	0.256899				0.00738517		49.8074			0.246542	72.4769	234.128						69.2157		173.498				257.919				8.26493		50.1162	0.0335853	80.8666	58.6638				0.000652184		170.522	63.2346	251.518
3.15_178.0860m/z	3.151	178.086	21.382	0.132825	0.54411	0.159181	2.54296	24.6617	1.34733	0.182223	0.26801	0.866987	1.75582	0.00076441	24.2229			0.271586	21.4896	69.6268	1.59275	0.0440022	0.51077	5.99824	0.705183	36.0294	0.743668	113.857	0.533027	11.1166		116.692	2.92051	0.370825		3.70753	0.182092	30.1618	1.66133	77.3076	43.449	0.160599	0.18265	8.55462	0.410138	2.28954	27.0022	30.3927	173.863
3.15_187.5137m/z	3.151	187.514	15.0811					20.6798							19.8814				9.95316	78.4316				9.4769		29.0704	0.142458	99.6652	0.143393	7.5423		128.639	2.29724			4.75132		21.846		84.1968	25.7803		3.12659	2.87933			31.9674	17.5649	209.395
3.15_310.1286m/z	3.151	310.129	6301.39	8.3586	823.293	59.5031	14.0487	5340.84	198.479	51.5422	11.1245	90.0595	17.9897	89.1536	4711.06	3.20378	176.473	86.5161	4043.88	11932.1	47.6782	26.4871	560.279	2521.7	792.921	6796.94	437.526	21454	34.346	2334.52	16.8612	26094.7	1845.71	1540.53	141.66	1867.49	178.883	7225.33	514.195	20442.8	6418.09	106.314	56.8716	2603.57	40.753	37.2636	7279.1	13429.8	39534.9
3.15_366.0866m/z	3.151	366.087	19.4961					27.0416							20.3685				15.9102	69.1002				3.98672		29.241		145.545		7.62111		172.257				3.01277		28.4846		102.091	217.783			5.50002			42.3765	45.54	308.8
3.17_264.1234m/z	3.16815	264.123	272.917		22.5947		0.631271	241.548					0.0228231		193.731				169.123	517.632			9.61481	93.0942	14.5999	269.883		867.97		98.0975		916.333	72.058	52.2112		59.8854		297.034	5.37627	648.605	249.498		0.0319213	118.954			256.934	578.424	1571.72
3.27_328.9006m/z	3.271	328.901	1007.76	1386.1	1227.12	875.463	2844.15	2119.81	2203.58	1341.68	1648.26	1801.98	2822.11	866.443	1465.85	935.893	738.658	1905.81	1275.04	2890.81	2348.89	1237.45	1903.07	1999.32	2539.42	1211.73	2210.36	2283.49	1603.98	1514.81	1173.54	773.088	2322.8	932.761	960.093	2784.09	974.482	931.681	2142.97	730.193	1484.86	668.746	1408.42	1926.99	1643.23	2765.3	886.435	1264.35	2751.68
3.32_355.6980m/z	3.32243	355.698	10.7395												27.2401					15.0097																104.571	4.14665	187.611	26.4943	1151.5	609.54
3.37_409.8547m/z	3.37385	409.855	493.798	667.831	563.621	487.061	1244.07	967.514	1023.34	664.237	746.973	779.421	1367.1	478.393	640.94	455.402	420.245	872.854	535.825	1307.41	1016.51	601.975	908.463	852.812	1129.45	545.914	1029.3	941.351	785.082	689.419	512.716	395.708	1016.87	447.383	481.727	1231.66	522.203	450.144	903.817	397.746	689.26	349.725	702.246	846.787	767.076	1190.16	474.259	554.765	1168.08
3.48_235.0506m/z	3.47672	235.051	164.17	140.472	150.251	131.67	380.948	264.784	254.737	157.022	179.436	181.601	369.728	76.0555	170.968	133.328	64.9444	227.711	158.016	376.849	262.288	173.364	199.056	231.78	335.48	138.414	295.229	266.158	190.89	188.459	149.759	107.5	315.126	119.017	165.738	331.211	147.139	131.532	259.001	148.543	206.318	90.3512	161.012	231.922	163.776	358.086	131.375	202.331	439.84
3.53_341.8828m/z	3.52813	341.883	643.192	765.361	707.811	581.272	1285.28	1136.09	1139.91	764.121	866.073	912.458	1356.77	517.507	763.738	551.763	472.13	1016.83	668.385	1216.29	1142.21	743.399	978.538	1081.76	1211.73	622.571	1125.5	1170.41	884.944	822.292	639.535	330.781	1194.07	516.769	578.377	1356.84	577.248	422.698	1102.13	405.245	751.357	423.76	789.287	1034.96	907.011	1241.22	471.941	662.469	1338.09
3.67_155.0366m/z	3.66528	155.037	169.128	148.297	235.602	119.982	180.987	250.276	248.957	159.152	247.124	193.349	236.165	153.33	246.798	139.436	143.959	272.739	115.035	188.442	239.839	193.678	184.038	231.917	275.891	209.855	247.382	257.809	214.664	213.816	183.324	91.0562	237.622	178.349	166.264	214.791	129.597	102.805	275.424	132.677	156.571	102.54	150.158	276.926	249.867	258.277	146.837	193.39	233.516
3.78_236.0248m/z	3.77957	236.025	36.8659	53.8078	76.2747	47.1221	152.96	107.026	87.4931	57.3478	104.278	99.6885	146.135	26.3732	83.1666	5.62893	37.598	91.6099	71.516	145.137	85.5228	36.9806	117.576	98.5116	160.44	72.9107	118.765	113.975	65.5832	69.176	37.0801	78.8764	121.075	46.8275	20.8966	138.509	29.9186	11.6774	111.456	21.2307	72.0379	43.6653	68.8338	116.232	47.9212	168.069	43.7584	83.5107	160.221
3.80_181.0716m/z	3.79672	181.072	256.7	0.00330758	59.6795	0.132383	5.05739	401.973	2.69438	4.64322	0.330239	7.9584	3.00578	2.56873	187.641	0.349681	1.46992	6.1378	274.654	704.768	5.06504	0.387883	0.769487	23.8016	13.0874	144.053	7.96997	577.726	0.143287			271.904	13.6653	4.82072		49.2207		199.246	0.0954548	9.62208	54.6774		0.0285934	15.7569	22.5131	37.2544	197.94	142.257	440.877
3.80_348.9779m/z	3.79672	348.978	61.6195		9.36615		39.1666	105.114		0.0367308			38.611		58.2599			7.50615	70.6702	270.477					19.1756	33.8694		169.786		0.535536		5.38982		4.04633		36.218		29.9253								23.5002		23.9221	158.861
3.97_116.0247m/z	3.96813	116.025					1.43344													1.1168					26.6251	7.79159		6.32638				7.98973				6.8765				13.5351							20.1209		1.47298
3.97_230.0041m/z	3.96813	230.004	21.3242	31.7674	40.3834	40.8856	100.655	72.5512	70.7255	26.5731	48.6831	52.3008	97.1525	15.9991	33.2968	21.6442	6.37557	73.5853	18.8454	97.7974	59.4643	60.8333	58.9042	58.4238	115.521	18.5129	62.4679	54.4219	45.173	43.0217	39.0204	19.537	1094.67	16.3838	33.9298	104.007	28.1154	86.9252	71.7779	15.412	24.6322		36.5848	53.4473	49.4497	96.3794	36.1553	33.0009	409.232
3.97_336.0762m/z	3.96813	336.076																							75.6569	27.1056		10.5418				44.2117				4.3317				53.2263				3.10831			91.9211		14.9798
4.05_382.8768m/z	4.05385	382.877	1807.34	2370.43	1962.99	1399.36	4569.37	4165.43	3965.28	2350.37	2708.46	2966.83	4938.78	1257.42	2280.72	1332.91	876.231	3275.01	1857.71	4058.56	4093.22	2215.76	3226.69	3304.11	4103.58	1613.54	3842.71	3420.9	2693.43	2462.1	1696.87	1125.19	3962.07	1115.78	1359.24	4348.59	1465.13	1266.33	3688.27	1064.46	2303.7	788.06	2403.34	2952.81	2610.69	4361.1	1374.67	1851.15	4016.83
4.12_120.9929m/z	4.12242	120.993	209.448	210.565	199.58	207.224	279.717	376.368	254.157	198.943	214.594	231.377	273.082	217.828	208.217	205.26	197.601	243.052	201.159	312.977	258.387	187.916	227.554	253.991	300.985	210.481	272.376	293.584	237.843	217.112	181.785	245.747	272.906	173.272	242.69	297.689	182.214	166.615	260.332	242.522	207.964	145.954	210.486	258.234	254.062	279.266	175.793	222.91	356.109
4.14_185.9659m/z	4.13957	185.966	41.4574	34.1124	36.8312	25.6429		146.464	8.09386	23.8572	24.8209	20.5212	11.1016	10.7192	24.3249	15.926	8.69323	27.9165	25.533	57.4529	13.7252	16.6229	42.1389	29.8293	15.6023	49.5519	11.5607	48.138	18.8702	33.7207	22.8753	56.8325	21.2088	10.1909	19.2574	18.8382	25.977	6.46765	33.599	34.2181	22.3475	7.75468	30.9273	25.2914	22.8335	8.94413	41.9849	49.971	112.876
4.14_423.1551m/z	4.13957	423.155		2.80614			10.7092														6.22308			10.0009	12.225			14.2337		2.84746		127.047	7.81979			3.95454			3.19066		63.8563			14.2149		3.63275	76.4225	108.078	326.828
4.16_246.1407m/z	4.1567	246.141																														38.6673									22.0454						22.3274	20.1486	100.292
4.16_363.1103m/z	4.1567	363.11	206.421	202.328	217.379	182.924	479.072	349.56	380.968	214.687	265.401	294.008	475.678	201.489	243.265	209.583	183.55	343.318	193.056	459.191	408.078	207.417	304.1	327.607	451.881	208.11	376.511	405.73	277.434	252.229	187.465	224.347	397.96	172.884	194.206	442.837	179.192	140.885	393.93	198.539	269.078	128.743	227.429	349.375	309.714	489.21	201.873	261.158	572.909
4.24_302.9975m/z	4.24242	302.998	3701.5	4390.68	4458.99	3451.72	6896.76	5811.36	6009.8	4332.45	5124.32	5233.03	7058.97	3849.35	4778.9	3576.51	3311.79	5528.12	4089.94	6676.74	6269.16	4296.95	5452.42	5669.18	7223.49	4181.47	6223.32	6258	4997.14	4865.81	3722.53	3478.96	6340.92	3504.96	3807.37	6978.29	3665.15	3405.49	6329.9	3215.22	4412.99	2852.15	4547.49	5936.25	5003.03	7145.86	4028.33	4275.99	6657.4
4.26_157.0535m/z	4.25957	157.054	1150.64	1310.06	1269.66	1281.17	1490.18	1565.96	1606.92	1269.43	1454.79	1508.58	1558.94	1446.75	1338.79	1320.75	1272.55	1553.61	1127.07	1388.85	1608.94	1418.64	1547.9	1560.89	1670.7	1222.86	1634.8	1645.53	1545.21	1474.03	1196.43	1179.16	1675.61	1227.34	1194.8	1585.66	1149.88	1060.58	1603.22	1077.63	1243.88	1112.1	1295.25	1616.24	1564.86	1522.14	1409.53	1264.03	1639.72
4.31_146.9932m/z	4.31098	146.993	1091.12	1346.51	1255.01	1097.39	2400.75	1693.56	1763.83	1325.41	1429.81	1561.62	2256.45	1158.35	1382.36	1064.99	998.496	1647.35	1255.07	2555.55	1802.58	1297.47	1607.29	1673.68	2100.41	1238.79	1916.23	1915.11	1446.31	1421	1093.34	1146.43	1975.25	1068.37	1128.43	2206.98	1103.48	1041.87	1787.85	1033.21	1300.11	999.305	1343.09	1704.3	1484.02	2338.35	1190.89	1298.32	2368.85
4.33_213.0062m/z	4.32813	213.006	5044.47	6150.8	6216.96	4584.55	11481.5	8506.71	8760.63	5991.49	7000.2	7482.4	10960.3	5019.88	6589.66	4722.96	4408.51	8123.92	5481.24	11135.2	8812.57	5936.84	7525.68	8136.83	10768	5641.82	9307.04	9146.7	6928.56	6728.54	5136.49	4731.29	9450.8	4749.58	5044.6	10682.1	4968.13	4564.44	9179.82	4086.97	5993.89	4266.3	6312.25	8449.2	7044.82	11492.5	5154.26	5967.09	10514
4.35_120.9969m/z	4.34528	120.997	146.149	180.45	183.938	143.702	240.971	231.928	228.621	176.56	216.862	213.956	247.7	187.873	195.932	150.027	128.9	217.219	158.103	233.204	236.424	210.996	223.634	229.657	250.601	171.95	242.607	245.413	180.427	203.643	171.632	148.416	239.944	168.5	161.96	242.808	158.886	179.83	241.757	142.461	180.35	125.375	186.038	221.791	184.589	246.205	212.212	182.965	240.863
4.35_171.0317m/z	4.34528	171.032	336.234	438.188	426.82	244.027	622.473	525.94	468.859	416.07	481.27	463.069	615.628	306.17	426.597	372.441	219.383	491.757	381.776	637.316	575.42	401.517	492.79	539.099	681.342	401.227	567.178	612.2	458.172	461.588	339.8	258.465	604.862	343.135	294.929	613.192	329.204	333.116	546.669	227.555	420.241	284.422	419.225	513.813	437.773	640.979	372.842	356.462	630.517
4.35_284.9394m/z	4.34528	284.939	597.136	749.151	732.569	545.605	1173.43	1024.24	1049.97	760.483	880.126	926.38	1199.55	690.215	778.695	669.383	587.04	980.05	658.442	1105.21	1064.49	838.17	959.4	993.946	1242.26	695.155	1081.88	1092.98	799.29	852.02	689.605	590.773	1138.87	651.472	634.698	1183.69	644.39	691.423	1049.47	548.434	745.99	492.09	808.125	995.917	756.148	1186.6	799.318	772.566	1182.26
4.35_293.0915m/z	4.34528	293.091	2056.69	2623.49	2469.42	1905.79	6356.36	4104.04	4260.74	2509.61	2879.63	3469.07	5867.83	2103.74	2794.46	2024.57	1728.88	3713.9	2286.82	6476.95	4331.11	2464.39	3352.93	3850.69	5520.55	2331.84	4695.27	4708.89	3073.73	3004.23	2092.9	1990.79	4842.15	1950.07	2165.79	5685.94	2031.38	1897.34	4289.99	1848.38	2591.28	1783.91	2676.32	3860.52	3066.86	6117.95	2165.99	2542.81	5647.5
4.35_369.0173m/z	4.34528	369.017	2139.23	2538.84	2588.97	1860.74	4440.6	3526.6	3648.15	2510.16	3020.31	3171.87	4403.38	2070.86	2714.17	1942.9	1740.7	3347.21	2172.83	4274.32	3791.68	2497.44	3221.62	3401.03	4342.97	2395.55	3912.4	3869	2982.81	2822.97	2148.3	1916.45	3994.93	2042.02	2135.09	4218.54	2157.06	1984.54	3706.49	1892.09	2486.46	1721.18	2612.51	3406.34	2897.69	4425.36	2326.64	2408.19	4297.14
4.36_118.0648m/z	4.36242	118.065	323.213	2.23354	101.603	2.70801	46.0406	674.634	28.7943	5.99353	2.37521	20.5998	30.515	9.32727	187.701	1.85177		16.7593	371.079	817.543	12.8038	2.76028	7.44476	38.6002	48.6127	211.367	35.4763	380.858	2.73577	30.5093		486.428	27.5728	13.7367		82.7934	13.4799	141.239	33.6677	163.634	193.233	11.5221	3.79214	56.6459	8.60781	35.8918	662.83	229.647	553.179
4.36_144.0802m/z	4.36242	144.08	752.314	110.59	315.261	68.0305	192.17	1533.15	164.198	104.206	117.99	144.314	201.237	98.0737	480.82	78.2502	68.4632	143.075	864.025	1924.93	153.35	105.999	131.547	182.959	195.257	547.694	181.587	928.062	115.27	138.52	87.1339	1081.56	172.583	110.384	77.1472	285.787	100.791	365.183	193.522	424.768	493.205	83.8169	117.003	198.897	109.496	177.005	1483.21	568.448	1359.99
4.36_181.0716m/z	4.36242	181.072	16.7579	8.32916	247.802	3.40532	34.3732	1849.98	78.8354	14.7517	6.67165	48.664	53.7377	20.1782	1087.55	6.38658	25.7733	44.594	996.481	2898.81	36.5446	9.95416	24.1299	107.653	69.9507	486.378	23.2388	2650.77	4.24063	17.1628	0.534863	1028.24	90.124	47.8764	9.85798	215.242	0.584427	870.011	52.7701	57.6173	262.281	4.54337	2.23066	105.568	2.03463	16.9354	286.988	663.029	2112.23
4.36_205.0912m/z	4.36242	205.091	113.324	16.3497	23.9888	4.85461	37.9689	259.955	33.3502	17.7925	20.8618	28.4562	48.9635	12.3682	45.2096	11.5462	7.56281	24.7962	31.7079	444.622	23.4381	19.3367	23.7819	35.5722	43.2886	42.0256	22.5948	163.507	22.2669	24.1181	18.1292	136.337	31.8915	23.4123	10.7379	53.5604	20.9645	36.8232	24.6413	44.5302	57.6928	11.1404	22.7989	24.6725	14.4047	39.5249	188.28	78.8074	245.776
4.36_265.0239m/z	4.36242	265.024	11.6526	0.168326	43.2422	0.0868124	0.403877	467.239	0.18112	0.00949495	0.033779	1.89134	0.0125797	0.000748971	238.664	0.288282		0.54153	218.959	749.884	1.82537	0.941658	1.57026	0.198832	0.0468351	101.909	1.7888	649.275	0.244202	0.0536791	0.265206	228.885	0.0300699	8.91588	0.0298933	0.733822	0.133882	211.023	0.835077	11.5082	48.0721		0.611278	0.0292306	0.0158567	0.415821	94.9625	142.961	600.818
4.38_143.0724m/z	4.37957	143.072	110.142		15.9015			210.534							53.9558				32.4022	295.712						49.1307		132.089				12.6453				26.9712		54.5781	6.07492	18.1182	78.5654			6.76155			66.5502	90.1016	201.068
4.41_143.9943m/z	4.41385	143.994	7833	9318.37	8644.71	8190.31	15871.1	11974.3	12604.3	9235.18	9904.44	11115.1	15192.8	8284.53	9469.2	7432.41	7058.79	11455	8535.82	15676.2	12792.5	8912.64	11297.2	12001.2	14190.2	8386.43	13327.3	12665.3	10264.2	10081.8	7935.32	7598.89	13519.6	7735.01	8274.57	15121.1	7741.64	7250	12125.3	7118.49	9145.72	6904.16	9677.01	11558.2	10664	15562.4	8163.84	8808.44	14540.1
[truncated: 8,708 more rows]
[truncated: 21 more columns]

## Sheet: G338_ANOVA
Table S2: Oneway ANOVA between 3 groups, Hyperplasia, Endometrial Cancer, and healthy control
[truncated: 339 more rows]

## Sheet: G102_ID_Exo-Endogenous
Table S3: Exo- and endogenous metabolites were identified. Oneway ANOVA of women with Hyperplasia, Endometrial Cancer, and healthy control
[truncated: 103 more rows]

## Sheet: G41_ID_Endo_ANOVA
Table S4: Endogenous metabolites were identified. Oneway ANOVA of women with Hyperplasia, Endometrial Cancer, and healthy control
[truncated: 42 more rows]

[truncated: 6 more sheets: G21_EC vs HP_FC1.5, G3_Endogenous_EC vs HP_FC 1.5, G203 EC vs Ctrl_FC1.5, G15_Endogenous _ECvsCtrl_FC1.5, G157_HPvsCtrl_FC1.5, G15_Endogenous_HPvsCtrl_FC1.5]
